# Supplementary material for: Superior anion induced shuttling behaviour exhibited by a halogen bonding two station rotaxane
Source: Chem Sci. 2016 Apr 28;7(8):5171–80. doi: 10.1039/c6sc00783j (PMC6020254; doi:10.1039/c6sc00783j)
Supplement: Supplementary file 2 [file SC-007-C6SC00783J-s002.cif]

# Electronic Supplementary Material (ESI) for Chemical Science.
# This journal is © The Royal Society of Chemistry 2016

####################################################################### 
# 
# This file contains crystal structure data downloaded from the 
# Cambridge Structural Database (CSD) hosted by the Cambridge 
# Crystallographic Data Centre (CCDC).
# 
# Full information about CCDC data access policies and citation 
# guidelines are available at http://www.ccdc.cam.ac.uk/access/V1 
# 
# Audit and citation data items may have been added by the CCDC. 
# Please retain this information to preserve the provenance of 
# this file and to allow appropriate attribution of the data. 
# 
#######################################################################

data_5Cl
_database_code_depnum_ccdc_archive 'CCDC 1454515'
_audit_update_record             
;
2016-02-18 deposited with the CCDC.
2016-04-20 downloaded from the CCDC.
;
#==============================================================================

# Note: Data are Listed for all Voids in the P1 Unit Cell
# i.e. Centre of Gravity, Solvent Accessible Volume,
# Recovered number of Electrons in the Void and
# Details about the Squeezed Material
loop_
_platon_squeeze_void_nr
_platon_squeeze_void_average_x
_platon_squeeze_void_average_y
_platon_squeeze_void_average_z
_platon_squeeze_void_volume
_platon_squeeze_void_count_electrons
_platon_squeeze_void_content
1 0.000 0.726 0.150 40 4 ' '
2 0.000 0.274 0.850 41 4 ' '
3 0.083 0.929 0.660 7 0 ' '
4 0.500 0.500 0.500 525 105 ' '
5 0.917 0.071 0.340 7 0 ' '
_platon_squeeze_void_probe_radius 1.20
_platon_squeeze_details          
;
The discrete Fourier transform of the void region were treated as 
contributions to the A and B parts of the calculated structure factors.
;

_exptl_special_details           
; 
 The crystal was 
placed in the cold stream of an Oxford 
Cryosystems open-flow nitrogen cryostat (Cosier & 
Glazer, 1986) with a nominal stability of 0.1K. 
 
Cosier, J. & Glazer, A.M., 1986. J. Appl. Cryst. 105-107. 
;
_refine_special_details          SQUEEZE

_cell_length_a                   14.8340(5)
_cell_length_b                   16.4316(7)
_cell_length_c                   29.3685(12)
_cell_angle_alpha                82.872(3)
_cell_angle_beta                 88.588(3)
_cell_angle_gamma                79.909(3)
_cell_volume                     6993.2(3)

_symmetry_cell_setting           triclinic
_symmetry_space_group_name_H-M   'P -1 '
_symmetry_space_group_name_Hall  '-P 1'
loop_
_symmetry_equiv_pos_as_xyz
x,y,z
-x,-y,-z

loop_
_atom_type_symbol
_atom_type_scat_dispersion_real
_atom_type_scat_dispersion_imag
_atom_type_scat_Cromer_Mann_a1
_atom_type_scat_Cromer_Mann_b1
_atom_type_scat_Cromer_Mann_a2
_atom_type_scat_Cromer_Mann_b2
_atom_type_scat_Cromer_Mann_a3
_atom_type_scat_Cromer_Mann_b3
_atom_type_scat_Cromer_Mann_a4
_atom_type_scat_Cromer_Mann_b4
_atom_type_scat_Cromer_Mann_c
_atom_type_scat_source
C 0.0033 0.0016 2.3100 20.8439 1.0200 10.2075 1.5886 0.5687 0.8650 51.6512
0.2156 'International Tables Vol C 4.2.6.8 and 6.1.1.4'
H 0.0000 0.0000 0.4930 10.5109 0.3229 26.1257 0.1402 3.1424 0.0408 57.7998
0.0030 'International Tables Vol C 4.2.6.8 and 6.1.1.4'
I -0.4742 1.8119 20.1472 4.3470 18.9949 0.3814 7.5138 27.7660 2.2735 66.8776
4.0712 'International Tables Vol C 4.2.6.8 and 6.1.1.4'
N 0.0061 0.0033 12.2126 0.0057 3.1322 9.8933 2.0125 28.9975 1.1663 0.5826
-11.5290 'International Tables Vol C 4.2.6.8 and 6.1.1.4'
O 0.0106 0.0060 3.0485 13.2771 2.2868 5.7011 1.5463 0.3239 0.8670 32.9089
0.2508 'International Tables Vol C 4.2.6.8 and 6.1.1.4'
Cl 0.1484 0.1585 11.4604 0.0104 7.1964 1.1662 6.2556 18.5194 1.6455 47.7784
-9.5574 'International Tables Vol C 4.2.6.8 and 6.1.1.4'


_cell_formula_units_Z            1

# Given Formula = C141 H148 Cl1 I1 N8 O16 
# Dc =      1.13 Fooo =   2574.00 Mu =      3.09 M =   2373.13
# Found Formula = C141.50 H150.50 Cl2.50 I1 N8 O17 
# Dc =      1.16 FOOO =   2574.00 Mu =      3.39 M =   2450.84

_chemical_formula_sum            'C283 H301 Cl5 I2 N16 O34'
_chemical_formula_moiety         
;
2(C109 H113 I N5 O6), 2(C32 H35 N3 O10), C H Cl3, 2(Cl), 2(H2 O)
;
_chemical_compound_source        synthesised
_chemical_formula_weight         4901.46


_cell_measurement_reflns_used    11670
_cell_measurement_theta_min      2
_cell_measurement_theta_max      25
_cell_measurement_temperature    100

_exptl_crystal_description       needle
_exptl_crystal_colour            yellow
_exptl_crystal_size_min          0.010
_exptl_crystal_size_mid          0.010
_exptl_crystal_size_max          0.120

_exptl_crystal_density_diffrn    1.164
_exptl_crystal_density_meas      'not measured'
_exptl_crystal_density_method    'not measured'
# Non-dispersive F(000): 
_exptl_crystal_F_000             2573.997
_exptl_absorpt_coefficient_mu    0.309

# Sheldrick geometric approximatio 1.00 1.00 
_exptl_absorpt_correction_type   multi-scan
_exptl_absorpt_process_details   'CrysAlisPro, (Agilent, 2011)'
_exptl_absorpt_correction_T_min  0.53
_exptl_absorpt_correction_T_max  1.00
_diffrn_measurement_device_type  synchrotron
_diffrn_measurement_device       Area
_diffrn_radiation_monochromator  synchrotron
_diffrn_radiation_type           synchrotron
_diffrn_radiation_wavelength     0.68890
_diffrn_measurement_method       \w

# If a reference occurs more than once, delete the author 
# and date from subsequent references. 
_computing_data_collection       'Crystal Clear (Rigaku, 1997--2002)'
_computing_cell_refinement       'CrysAlis, (Oxford Diffraction, 2010)'
_computing_data_reduction        'CrysAlis, (Oxford Diffraction, 2010)'
_computing_structure_solution    'Superflip (Palatinus & Chapuis, 2007)'
_computing_structure_refinement  'CRYSTALS (Betteridge et al., 2003)'
_computing_publication_material  'CRYSTALS (Betteridge et al., 2003)'

_diffrn_standards_interval_time  .
_diffrn_standards_interval_count .
_diffrn_standards_number         0
_diffrn_standards_decay_%        -

_diffrn_ambient_temperature      100
_diffrn_ambient_pressure         101
_diffrn_reflns_number            30677
_reflns_number_total             30677
_diffrn_reflns_av_R_equivalents  0.295
# Number of reflections without Friedels Law is 0 
# Number of reflections with Friedels Law is 26449 
# Theoretical number of reflections is about 23963 


_diffrn_reflns_theta_min         1.662
_diffrn_reflns_theta_max         26.163
_diffrn_measured_fraction_theta_max 0.855

_diffrn_reflns_theta_full        25.117
_diffrn_measured_fraction_theta_full 0.878


_diffrn_reflns_limit_h_min       -18
_diffrn_reflns_limit_h_max       18
_diffrn_reflns_limit_k_min       -20
_diffrn_reflns_limit_k_max       21
_diffrn_reflns_limit_l_min       0
_diffrn_reflns_limit_l_max       37
_reflns_limit_h_min              -18
_reflns_limit_h_max              18
_reflns_limit_k_min              -20
_reflns_limit_k_max              20
_reflns_limit_l_min              0
_reflns_limit_l_max              37

_oxford_diffrn_Wilson_B_factor   5.96
_oxford_diffrn_Wilson_scale      0.41

_atom_sites_solution_primary     Other #heavy,direct,difmap,geom,iterative
# _atom_sites_solution_secondary  difmap
_atom_sites_solution_hydrogens   difmap

_refine_diff_density_min         -1.04
_refine_diff_density_max         1.09

# The values actually used during refinement 
_oxford_reflns_threshold_expression_ref I>-3.0\s(I)
_refine_ls_number_reflns         11809
_refine_ls_number_restraints     3001
_refine_ls_number_parameters     1808
_oxford_refine_ls_R_factor_ref   0.1988
_refine_ls_wR_factor_ref         0.3827
_refine_ls_goodness_of_fit_ref   0.9710
_refine_ls_shift/su_max          0.0002641
_refine_ls_shift/su_mean         0.0000171


# The values computed with all filters except I/sigma 
_oxford_reflns_number_all        11810
_refine_ls_R_factor_all          0.1988
_refine_ls_wR_factor_all         0.3827

# The values computed with a 2 sigma cutoff - a la SHELX 
_reflns_threshold_expression     I>2.0\s(I)
_reflns_number_gt                6475
_refine_ls_R_factor_gt           0.1389
_refine_ls_wR_factor_gt          0.3230

# choose from: rm (reference molecule of known chirality), 
# ad (anomolous dispersion - Flack), rmad (rm and ad), 
# syn (from synthesis), unk (unknown) or . (not applicable). 
_chemical_absolute_configuration .


_refine_ls_structure_factor_coef Fsqd
_refine_ls_matrix_type           full
_refine_ls_hydrogen_treatment    constr #undef, noref, refall,
# refxyz, refU, constr or mixed
_refine_ls_weighting_scheme      calc
_refine_ls_weighting_details     
;
 Method, part 1, Chebychev polynomial, (Watkin, 1994, Prince, 1982) 
 [weight] = 1.0/[A~0~*T~0~(x)+A~1~*T~1~(x) ... +A~n-1~]*T~n-1~(x)] 
 where A~i~ are the Chebychev coefficients listed below and x= Fcalc/Fmax 
 Method = Robust Weighting (Prince, 1982) 
 W = [weight] * [1-(deltaF/6*sigmaF)^2^]^2^ 
 A~i~ are: 
 0.401E+04 0.636E+04 0.391E+04 0.160E+04 348. 
;

# Uequiv = arithmetic mean of Ui i.e. Ueqiv = (U1+U2+U3)/3

# Replace last . with number of unfound hydrogen atoms attached to an atom.

# ..._refinement_flags_... 
# . no refinement constraints           S special position constraint on site
# G rigid group refinement of site      R riding atom
# D distance or angle restraint on site T thermal displacement constraints
# U Uiso or Uij restraint (rigid bond)  P partial occupancy constraint


loop_
_atom_site_label
_atom_site_type_symbol
_atom_site_fract_x
_atom_site_fract_y
_atom_site_fract_z
_atom_site_U_iso_or_equiv
_atom_site_occupancy
_atom_site_adp_type
_atom_site_refinement_flags_posn
_atom_site_refinement_flags_adp
_atom_site_refinement_flags_occupancy
_atom_site_disorder_assembly
_atom_site_disorder_group
_atom_site_attached_hydrogens
C1 C 0.5991(11) 0.0827(10) -0.1647(7) 0.1274 1.0000 Uani D U . . . .
C2 C 0.5055(10) 0.1136(10) -0.1613(7) 0.1234 1.0000 Uani D U . . . .
C3 C 0.4759(8) 0.1831(10) -0.1384(6) 0.1116 1.0000 Uani D U . . . .
C4 C 0.5404(9) 0.2250(8) -0.1219(6) 0.1013 1.0000 Uani D U . . . .
C5 C 0.6342(8) 0.1948(9) -0.1261(6) 0.1021 1.0000 Uani D U . . . .
C6 C 0.6633(8) 0.1238(9) -0.1477(6) 0.1109 1.0000 Uani D U . . . .
N7 N 0.6344(17) 0.0102(12) -0.1902(8) 0.1508 1.0000 Uani . U . . . .
O8 O 0.7120(13) -0.0254(11) -0.1843(8) 0.1923 1.0000 Uani . U . . . .
O9 O 0.5756(16) -0.0117(12) -0.2121(7) 0.2004 1.0000 Uani . U . . . .
C10 C 0.3703(15) 0.2058(14) -0.1346(8) 0.1198 1.0000 Uani . U . . . .
O11 O 0.3217(10) 0.1608(9) -0.1475(5) 0.1404 1.0000 Uani . U . . . .
N12 N 0.3394(11) 0.2708(11) -0.1142(6) 0.1238 1.0000 Uani . U . . . .
C13 C 0.2392(13) 0.3052(14) -0.1122(8) 0.1308 1.0000 Uani . U . . . .
C14 C 0.2017(13) 0.2787(13) -0.0652(7) 0.1228 1.0000 Uani . U . . . .
O15 O 0.2141(8) 0.3356(6) -0.0350(3) 0.1111 1.0000 Uani D U . . . .
C16 C 0.1942(9) 0.3319(5) 0.0118(3) 0.0995 1.0000 Uani D U . . . .
C17 C 0.1926(9) 0.4019(4) 0.0346(3) 0.0973 1.0000 Uani D U . . . .
C18 C 0.1783(9) 0.3968(5) 0.0822(3) 0.1005 1.0000 Uani D U . . . .
C19 C 0.1612(8) 0.3226(5) 0.1069(3) 0.1042 1.0000 Uani D U . . . .
C20 C 0.1593(10) 0.2533(5) 0.0838(3) 0.1046 1.0000 Uani D U . . . .
C21 C 0.1758(10) 0.2579(5) 0.0364(3) 0.1031 1.0000 Uani D U . . . .
H21 H 0.4624 0.0881 -0.1752 0.1419 1.0000 Uiso R . . . . .
O22 O 0.1431(8) 0.3186(6) 0.1539(3) 0.1216 1.0000 Uani D U . . . .
C23 C 0.151(7) 0.2341(9) 0.1743(8) 0.1289 0.21(2) Uani D U P 7 1 .
C24 C 0.120(3) 0.234(2) 0.2239(8) 0.1444 0.21(2) Uani D U P 7 1 .
O25 O 0.200(4) 0.215(2) 0.2517(18) 0.1555 0.21(2) Uani D U P 7 1 .
C26 C 0.234(6) 0.288(3) 0.258(4) 0.1544 0.21(2) Uani D U P 7 1 .
C27 C 0.323(4) 0.262(4) 0.285(3) 0.1545 0.21(2) Uani D U P 7 1 .
C28 C 0.369(3) 0.319(5) 0.296(3) 0.1540 0.21(2) Uani D U P 7 1 .
C29 C 0.473(3) 0.304(6) 0.295(3) 0.1542 0.21(2) Uani D U P 7 1 .
O30 O 0.501(4) 0.347(5) 0.2532(17) 0.1519 0.21(2) Uani D U P 7 1 .
C31 C 0.595(4) 0.356(2) 0.2551(10) 0.1498 0.21(2) Uani D U P 7 1 .
C32 C 0.631(6) 0.3593(19) 0.2064(10) 0.1445 0.21(2) Uani D U P 7 1 .
O33 O 0.6326(9) 0.2801(7) 0.1909(3) 0.1443 1.0000 Uani D U . . . .
C34 C 0.6506(11) 0.2863(6) 0.1438(3) 0.1261 1.0000 Uani D U . . . .
C35 C 0.6623(11) 0.3627(5) 0.1196(3) 0.1213 1.0000 Uani D U . . . .
C36 C 0.6810(10) 0.3687(5) 0.0723(3) 0.1172 1.0000 Uani D U . . . .
C37 C 0.6903(9) 0.2979(5) 0.0493(3) 0.1078 1.0000 Uani D U . . . .
C38 C 0.6769(10) 0.2220(5) 0.0733(3) 0.1057 1.0000 Uani D U . . . .
C39 C 0.6554(10) 0.2165(5) 0.1203(3) 0.1145 1.0000 Uani D U . . . .
O40 O 0.7104(8) 0.3036(6) 0.0024(3) 0.1146 1.0000 Uani D U . . . .
C41 C 0.7125(13) 0.3821(11) -0.0253(7) 0.1156 1.0000 Uani . U . . . .
H41 H 0.5200 0.2743 -0.1081 0.1165 1.0000 Uiso R . . . . .
C42 C 0.7376(13) 0.3612(12) -0.0731(7) 0.1194 1.0000 Uani . U . . . .
N43 N 0.6804(11) 0.3159(9) -0.0958(5) 0.1115 1.0000 Uani . U . . . .
C44 C 0.7027(13) 0.2373(12) -0.1053(7) 0.1038 1.0000 Uani . U . . . .
O45 O 0.7822(9) 0.1962(9) -0.0991(5) 0.1244 1.0000 Uani . U . . . .
C49 C 1.0280(5) -0.8655(4) -0.4381(2) 0.1452 1.0000 Uani D U . . . .
C50 C 1.1171(6) -0.9315(5) -0.4396(2) 0.1706 1.0000 Uani D U . . . .
C51 C 1.1784(6) -0.9496(6) -0.4040(3) 0.1907 1.0000 Uani D U . . . .
C52 C 1.2594(6) -1.0103(6) -0.4052(4) 0.2060 1.0000 Uani D U . . . .
C53 C 1.2806(6) -1.0544(5) -0.4419(4) 0.2082 1.0000 Uani D U . . . .
C54 C 1.2191(7) -1.0365(5) -0.4774(4) 0.2023 1.0000 Uani D U . . . .
C55 C 1.1384(6) -0.9754(5) -0.4763(3) 0.1872 1.0000 Uani D U . . . .
C56 C 1.3696(6) -1.1208(6) -0.4432(6) 0.2230 1.0000 Uani D U . . . .
C57 C 1.4491(11) -1.0912(19) -0.4204(19) 0.2265 0.51(2) Uani D U P 1 1 .
C58 C 1.395(2) -1.133(3) -0.4937(6) 0.2292 0.51(2) Uani D U P 1 1 .
C59 C 1.3535(16) -1.2048(11) -0.4170(18) 0.2242 0.51(2) Uani D U P 1 1 .
C60 C 1.0102(6) -0.8211(5) -0.4880(2) 0.1775 1.0000 Uani D U . . . .
C61 C 1.0761(7) -0.7862(5) -0.5131(3) 0.2054 1.0000 Uani D U . . . .
H61 H 0.7270 0.1041 -0.1512 0.1301 1.0000 Uiso R . . . . .
C62 C 1.0595(11) -0.7450(5) -0.5584(3) 0.2321 1.0000 Uani D U . . . .
C63 C 0.9766(12) -0.7380(6) -0.5797(3) 0.2441 1.0000 Uani D U . . . .
C64 C 0.9111(10) -0.7736(6) -0.5548(3) 0.2361 1.0000 Uani D U . . . .
C65 C 0.9277(7) -0.8149(6) -0.5094(3) 0.2118 1.0000 Uani D U . . . .
C66 C 0.9582(16) -0.6922(6) -0.6293(3) 0.2604 1.0000 Uani D U . . . .
C67 C 0.868(3) -0.628(3) -0.6299(7) 0.2655 0.62(3) Uani D U P 2 1 .
C68 C 1.039(3) -0.647(4) -0.6451(11) 0.2663 0.62(3) Uani D U P 2 1 .
C69 C 0.949(5) -0.7564(12) -0.6627(6) 0.2603 0.62(3) Uani D U P 2 1 .
C70 C 0.9439(5) -0.9063(4) -0.4207(3) 0.1460 1.0000 Uani D U . . . .
C71 C 0.8595(5) -0.8594(5) -0.4141(3) 0.1533 1.0000 Uani D U . . . .
C72 C 0.7831(5) -0.8966(7) -0.3979(3) 0.1664 1.0000 Uani D U . . . .
C73 C 0.7896(7) -0.9813(7) -0.3878(3) 0.1716 1.0000 Uani D U . . . .
C74 C 0.8741(7) -1.0281(5) -0.3943(3) 0.1656 1.0000 Uani D U . . . .
C75 C 0.9504(6) -0.9909(4) -0.4106(3) 0.1519 1.0000 Uani D U . . . .
C76 C 0.7060(8) -1.0220(9) -0.3695(3) 0.1907 1.0000 Uani D U . . . .
C77 C 0.717(2) -1.050(3) -0.3173(5) 0.2211 0.65(5) Uani D U P 5 1 .
C78 C 0.6164(8) -0.9578(15) -0.3782(19) 0.2161 0.65(5) Uani D U P 5 1 .
C79 C 0.701(2) -1.098(2) -0.3948(14) 0.1665 0.65(5) Uani D U P 5 1 .
C80 C 1.0372(16) -0.8012(11) -0.4019(5) 0.1397 1.0000 Uani D U . . . .
C81 C 1.0650(16) -0.7255(11) -0.4169(5) 0.1415 1.0000 Uani D U . . . .
C82 C 1.0677(16) -0.6677(9) -0.3862(6) 0.1412 1.0000 Uani D U . . . .
C83 C 1.0457(17) -0.6862(10) -0.3400(5) 0.1409 1.0000 Uani D U . . . .
C84 C 1.0212(16) -0.7630(11) -0.3245(4) 0.1446 1.0000 Uani D U . . . .
C85 C 1.0181(17) -0.8207(10) -0.3554(5) 0.1485 1.0000 Uani D U . . . .
O86 O 1.0500(11) -0.6267(10) -0.3106(5) 0.1530 1.0000 Uani D U . . . .
C87 C 1.0026(17) -0.6341(13) -0.2687(7) 0.1601 1.0000 Uani D U . . . .
C88 C 1.0026(13) -0.5555(14) -0.2452(9) 0.1589 1.0000 Uani D U . . . .
C89 C 1.1008(12) -0.5561(14) -0.2300(8) 0.1444 1.0000 Uani D U . . . .
N90 N 1.0947(10) -0.4934(11) -0.1986(6) 0.1198 1.0000 Uani . U . . . .
C91 C 1.1203(13) -0.4152(13) -0.2126(8) 0.1123 1.0000 Uani . U . . . .
O92 O 1.1394(10) -0.3980(9) -0.2544(5) 0.1364 1.0000 Uani . U . . . .
C93 C 1.1137(10) -0.3530(11) -0.1804(6) 0.0907 1.0000 Uani . U . . . .
C94 C 1.1292(11) -0.2729(11) -0.1941(6) 0.0944 1.0000 Uani . U . . . .
C95 C 1.1260(10) -0.2152(11) -0.1625(6) 0.0887 1.0000 Uani . U . . . .
C96 C 1.1072(9) -0.2358(10) -0.1165(6) 0.0780 1.0000 Uani . U . . . .
C97 C 1.0875(9) -0.3187(9) -0.1016(6) 0.0749 1.0000 Uani . U . . . .
C98 C 1.0924(10) -0.3757(10) -0.1334(6) 0.0822 1.0000 Uani . U . . . .
C99 C 1.1010(10) -0.1736(10) -0.0842(6) 0.0800 1.0000 Uani . U . . . .
O100 O 1.1166(7) -0.1037(7) -0.0946(4) 0.0977 1.0000 Uani . U . . . .
N101 N 1.0807(8) -0.1993(8) -0.0378(5) 0.0808 1.0000 Uani . U . . . .
C102 C 1.0639(9) -0.2816(10) -0.0208(6) 0.0737 1.0000 Uani . U . . . .
O103 O 1.0472(7) -0.2996(6) 0.0206(4) 0.0883 1.0000 Uani . U . . . .
C104 C 1.0703(9) -0.3419(9) -0.0537(6) 0.0746 1.0000 Uani . U . . . .
C105 C 1.0567(10) -0.4228(9) -0.0399(6) 0.0834 1.0000 Uani . U . . . .
C106 C 1.0567(11) -0.4836(10) -0.0710(7) 0.0951 1.0000 Uani . U . . . .
C107 C 1.0731(11) -0.4589(10) -0.1167(7) 0.0903 1.0000 Uani . U . . . .
C108 C 1.0717(13) -0.5177(12) -0.1520(8) 0.1093 1.0000 Uani . U . . . .
O109 O 1.0473(10) -0.5874(9) -0.1398(5) 0.1391 1.0000 Uani . U . . . .
C110 C 1.0713(10) -0.1383(10) -0.0032(6) 0.0886 1.0000 Uani . U . . . .
C111 C 0.9704(7) -0.1010(8) 0.0026(4) 0.0778 1.0000 Uani D U . . . .
C112 C 0.9307(8) -0.1029(8) 0.0463(4) 0.0852 1.0000 Uani D U . . . .
C113 C 0.8390(8) -0.0665(9) 0.0518(4) 0.0854 1.0000 Uani D U . . . .
C114 C 0.7871(7) -0.0275(8) 0.0137(4) 0.0718 1.0000 Uani D U . . . .
C115 C 0.8265(7) -0.0264(8) -0.0302(4) 0.0734 1.0000 Uani D U . . . .
C116 C 0.9187(7) -0.0615(8) -0.0356(4) 0.0756 1.0000 Uani D U . . . .
C117 C 0.6856(7) 0.0151(8) 0.0192(4) 0.0809 1.0000 Uani D U . . . .
C118 C 0.6372(8) -0.0056(8) 0.0592(4) 0.0959 1.0000 Uani D U . . . .
C119 C 0.5470(8) 0.0349(9) 0.0655(4) 0.0972 1.0000 Uani D U . . . .
C120 C 0.5042(7) 0.0952(8) 0.0319(5) 0.0882 1.0000 Uani D U . . . .
C121 C 0.5522(8) 0.1165(8) -0.0078(4) 0.0925 1.0000 Uani D U . . . .
H121 H 0.3819 0.2982 -0.1011 0.1383 1.0000 Uiso R . . . . .
C122 C 0.6425(8) 0.0758(9) -0.0143(4) 0.0912 1.0000 Uani D U . . . .
C123 C 0.4076(10) 0.1420(10) 0.0386(6) 0.0943 1.0000 Uani . U . . . .
N124 N 0.4071(9) 0.2013(9) 0.0747(6) 0.1031 1.0000 Uani . U . . . .
N125 N 0.3989(10) 0.1713(10) 0.1183(6) 0.1090 1.0000 Uani . U . . . .
N126 N 0.4047(10) 0.2325(11) 0.1415(6) 0.1131 1.0000 Uani . U . . . .
C127 C 0.4198(11) 0.3040(13) 0.1113(8) 0.1104 1.0000 Uani . U . . . .
C128 C 0.4227(11) 0.2828(12) 0.0676(7) 0.1048 1.0000 Uani . U . . . .
C129 C 0.4032(14) 0.2258(12) 0.1913(7) 0.1314 1.0000 Uani . U . . . .
I130 I 0.43990(8) 0.34863(8) 0.00486(6) 0.1112 1.0000 Uani . U . . . .
C131 C 0.4272(11) 0.3847(12) 0.1316(8) 0.1185 1.0000 Uani . U . . . .
H131 H 0.2284 0.3642 -0.1186 0.1510 1.0000 Uiso R . . . . .
O132 O 0.3370(7) 0.4200(7) 0.1495(5) 0.1126 1.0000 Uani . U . . . .
H132 H 0.2095 0.2822 -0.1345 0.1510 1.0000 Uiso R . . . . .
C133 C 0.3360(12) 0.4759(11) 0.1813(7) 0.1040 1.0000 Uani . U . . . .
C134 C 0.2573(13) 0.4889(12) 0.2075(7) 0.1096 1.0000 Uani . U . . . .
C135 C 0.2511(13) 0.5449(12) 0.2402(7) 0.1109 1.0000 Uani . U . . . .
C136 C 0.3187(13) 0.5894(12) 0.2472(7) 0.1085 1.0000 Uani . U . . . .
C137 C 0.3999(12) 0.5718(11) 0.2208(7) 0.1063 1.0000 Uani . U . . . .
C138 C 0.4053(12) 0.5170(11) 0.1882(7) 0.1070 1.0000 Uani . U . . . .
C139 C 0.3064(4) 0.6520(4) 0.2847(2) 0.1091 1.0000 Uani D U . . . .
C140 C 0.2380(5) 0.7326(4) 0.2667(2) 0.1122 1.0000 Uani D U . . . .
C141 C 0.1915(5) 0.7396(4) 0.2262(2) 0.1063 1.0000 Uani D U . . . .
H141 H 0.2324 0.2246 -0.0538 0.1424 1.0000 Uiso R . . . . .
C142 C 0.1282(5) 0.8125(5) 0.2101(2) 0.1177 1.0000 Uani D U . . . .
H142 H 0.1380 0.2781 -0.0675 0.1424 1.0000 Uiso R . . . . .
C143 C 0.1107(5) 0.8803(4) 0.2340(3) 0.1152 1.0000 Uani D U . . . .
C144 C 0.1576(5) 0.8735(4) 0.2745(3) 0.1232 1.0000 Uani D U . . . .
C145 C 0.2207(5) 0.8005(4) 0.2906(2) 0.1182 1.0000 Uani D U . . . .
C146 C 0.0414(5) 0.9605(5) 0.2163(4) 0.1347 1.0000 Uani D U . . . .
C147 C -0.0575(6) 0.9419(12) 0.2203(16) 0.1757 0.66(5) Uani D U P 6 1 .
C148 C 0.050(2) 1.0312(10) 0.2455(11) 0.1466 0.66(5) Uani D U P 6 1 .
C149 C 0.062(2) 0.9887(18) 0.1654(6) 0.1342 0.66(5) Uani D U P 6 1 .
C150 C 0.3967(5) 0.6846(5) 0.2935(2) 0.1227 1.0000 Uani D U . . . .
C151 C 0.4340(5) 0.7364(5) 0.2610(2) 0.1305 1.0000 Uani D U . . . .
C152 C 0.5165(5) 0.7657(5) 0.2689(3) 0.1533 1.0000 Uani D U . . . .
C153 C 0.5627(5) 0.7443(6) 0.3097(4) 0.1731 1.0000 Uani D U . . . .
C154 C 0.5252(5) 0.6927(6) 0.3423(3) 0.1790 1.0000 Uani D U . . . .
C155 C 0.4430(5) 0.6631(5) 0.3343(2) 0.1619 1.0000 Uani D U . . . .
C156 C 0.6533(5) 0.7764(6) 0.3184(5) 0.1911 1.0000 Uani D U . . . .
C157 C 0.695(2) 0.734(3) 0.3651(12) 0.2142 0.68(6) Uani D U P 3 1 .
C158 C 0.6327(12) 0.8720(9) 0.319(2) 0.2100 0.68(6) Uani D U P 3 1 .
C159 C 0.7231(17) 0.755(4) 0.2796(13) 0.2006 0.68(6) Uani D U P 3 1 .
C160 C 0.2789(5) 0.6059(4) 0.3314(2) 0.1324 1.0000 Uani D U . . . .
C161 C 0.2122(5) 0.6428(5) 0.3591(3) 0.1494 1.0000 Uani D U . . . .
C162 C 0.1885(6) 0.6015(7) 0.4021(3) 0.1692 1.0000 Uani D U . . . .
C163 C 0.2307(7) 0.5223(7) 0.4181(3) 0.1876 1.0000 Uani D U . . . .
C164 C 0.2976(7) 0.4855(5) 0.3904(3) 0.1788 1.0000 Uani D U . . . .
C165 C 0.3213(6) 0.5268(4) 0.3475(3) 0.1622 1.0000 Uani D U . . . .
C166 C 0.2060(9) 0.4776(9) 0.4657(3) 0.2122 1.0000 Uani D U . . . .
Cl167 Cl 0.4583(4) 0.4274(3) -0.0914(2) 0.1304 1.0000 Uani . U . . . .
C167 C 0.220(4) 0.5313(19) 0.5040(4) 0.2214 0.61(2) Uani D U P 4 1 .
C168 C 0.1048(14) 0.465(3) 0.4657(8) 0.2172 0.61(2) Uani D U P 4 1 .
C169 C 0.269(3) 0.3915(17) 0.4752(9) 0.2130 0.61(2) Uani D U P 4 1 .
H171 H 0.1992 0.4536 0.0175 0.1127 1.0000 Uiso R . . . . .
H181 H 0.1831 0.4432 0.0977 0.1176 1.0000 Uiso R . . . . .
Cl201 Cl 0.4313(9) -0.0881(10) -0.2782(7) 0.2062 0.5000 Uani D U . . . .
H201 H 0.1457 0.2034 0.1004 0.1187 1.0000 Uiso R . . . . .
Cl202 Cl 0.3185(9) -0.0161(9) -0.2030(5) 0.1795 0.5000 Uani D U . . . .
Cl203 Cl 0.2364(9) -0.0894(10) -0.2743(6) 0.1878 0.5000 Uani D U . . . .
C204 C 0.3354(10) -0.0932(14) -0.2412(7) 0.1924 0.5000 Uani D U . . . .
O205 O 0.6629(9) 0.5577(10) 0.1982(6) 0.1609 1.0000 Uani . . . . . .
H211 H 0.1752 0.2103 0.0211 0.1162 1.0000 Uiso R . . . . .
C223 C 0.1266(15) 0.2499(8) 0.1856(5) 0.1286 0.79(2) Uani D U P 7 2 .
C224 C 0.1272(11) 0.2745(15) 0.2336(3) 0.1497 0.79(2) Uani D U P 7 2 .
O225 O 0.2193(10) 0.2781(13) 0.2440(6) 0.1580 0.79(2) Uani D U P 7 2 .
C226 C 0.2252(13) 0.3090(19) 0.2869(6) 0.1785 0.79(2) Uani D U P 7 2 .
C227 C 0.3182(16) 0.3350(13) 0.2890(8) 0.1919 0.79(2) Uani D U P 7 2 .
C228 C 0.3861(13) 0.2851(17) 0.3125(9) 0.2056 0.79(2) Uani D U P 7 2 .
C229 C 0.4799(13) 0.310(2) 0.3132(7) 0.2106 0.79(2) Uani D U P 7 2 .
O230 O 0.5160(15) 0.311(2) 0.2678(5) 0.2018 0.79(2) Uani D U P 7 2 .
C231 C 0.6107(14) 0.316(2) 0.2672(5) 0.1872 0.79(2) Uani D U P 7 2 .
H231 H 0.1982 0.1875 0.1724 0.1386 0.21(2) Uiso R . P 7 1 .
C232 C 0.635(2) 0.3456(12) 0.2184(7) 0.1657 0.79(2) Uani D U P 7 2 .
H232 H 0.0934 0.2190 0.1690 0.1386 0.21(2) Uiso R . P 7 1 .
H241 H 0.0923 0.2911 0.2229 0.1590 0.21(2) Uiso R . P 7 1 .
H242 H 0.0871 0.2012 0.2450 0.1590 0.21(2) Uiso R . P 7 1 .
C257 C 1.404(2) -1.152(3) -0.3937(7) 0.2319 0.49(2) Uani D U P 1 2 .
C258 C 1.4447(15) -1.0814(14) -0.4710(19) 0.2353 0.49(2) Uani D U P 1 2 .
C259 C 1.3492(14) -1.1954(18) -0.4663(19) 0.2122 0.49(2) Uani D U P 1 2 .
C267 C 0.864(4) -0.706(6) -0.6463(17) 0.2722 0.38(3) Uani D U P 2 2 .
C268 C 0.957(9) -0.5977(12) -0.6293(9) 0.2560 0.38(3) Uani D U P 2 2 .
C269 C 1.035(5) -0.727(5) -0.6621(9) 0.2730 0.38(3) Uani D U P 2 2 .
C277 C 0.7388(16) -1.098(4) -0.333(3) 0.2092 0.35(5) Uani D U P 5 2 .
C278 C 0.635(3) -0.957(2) -0.347(3) 0.1859 0.35(5) Uani D U P 5 2 .
C279 C 0.660(4) -1.052(6) -0.4098(7) 0.2017 0.35(5) Uani D U P 5 2 .
H311 H 0.6070 0.3936 0.2751 0.1979 0.21(2) Uiso R . P 7 1 .
H312 H 0.6346 0.3038 0.2622 0.1979 0.21(2) Uiso R . P 7 1 .
H321 H 0.6882 0.3787 0.2028 0.1767 0.21(2) Uiso R . P 7 1 .
H322 H 0.5828 0.4042 0.1981 0.1767 0.21(2) Uiso R . P 7 1 .
C347 C -0.040(3) 0.9360(8) 0.192(3) 0.1405 0.34(5) Uani D U P 6 2 .
C348 C 0.004(4) 1.008(3) 0.2573(5) 0.1383 0.34(5) Uani D U P 6 2 .
C349 C 0.0902(17) 1.018(2) 0.182(2) 0.1480 0.34(5) Uani D U P 6 2 .
H351 H 0.6559 0.4108 0.1351 0.1399 1.0000 Uiso R . . . . .
C357 C 0.661(4) 0.785(8) 0.3700(9) 0.1959 0.32(6) Uani D U P 3 2 .
C358 C 0.653(4) 0.862(4) 0.290(3) 0.1899 0.32(6) Uani D U P 3 2 .
C359 C 0.7367(7) 0.714(4) 0.304(4) 0.2043 0.32(6) Uani D U P 3 2 .
H361 H 0.6883 0.4208 0.0560 0.1361 1.0000 Uiso R . . . . .
C367 C 0.286(3) 0.470(5) 0.4996(9) 0.2158 0.39(2) Uani D U P 4 2 .
C368 C 0.119(3) 0.528(3) 0.4851(14) 0.2121 0.39(2) Uani D U P 4 2 .
C369 C 0.188(6) 0.389(2) 0.4601(7) 0.2142 0.39(2) Uani D U P 4 2 .
H381 H 0.6844 0.1736 0.0580 0.1204 1.0000 Uiso R . . . . .
H391 H 0.6420 0.1659 0.1359 0.1287 1.0000 Uiso R . . . . .
H411 H 0.7562 0.4102 -0.0137 0.1350 1.0000 Uiso R . . . . .
H412 H 0.6540 0.4166 -0.0262 0.1350 1.0000 Uiso R . . . . .
H421 H 0.7402 0.4119 -0.0921 0.1391 1.0000 Uiso R . . . . .
H422 H 0.7969 0.3280 -0.0708 0.1391 1.0000 Uiso R . . . . .
H431 H 0.6216 0.3453 -0.1053 0.1289 1.0000 Uiso R . . . . .
H511 H 1.1659 -0.9216 -0.3775 0.2247 1.0000 Uiso R . . . . .
H521 H 1.2997 -1.0213 -0.3796 0.2452 1.0000 Uiso R . . . . .
H541 H 1.2313 -1.0650 -0.5037 0.2409 1.0000 Uiso R . . . . .
H551 H 1.0982 -0.9641 -0.5019 0.2192 1.0000 Uiso R . . . . .
H571 H 1.5028 -1.1321 -0.4214 0.2672 0.51(2) Uiso R . P 1 1 .
H572 H 1.4592 -1.0403 -0.4371 0.2672 0.51(2) Uiso R . P 1 1 .
H573 H 1.4349 -1.0828 -0.3894 0.2672 0.51(2) Uiso R . P 1 1 .
H581 H 1.4494 -1.1735 -0.4942 0.2666 0.51(2) Uiso R . P 1 1 .
H582 H 1.3464 -1.1518 -0.5071 0.2666 0.51(2) Uiso R . P 1 1 .
H583 H 1.4054 -1.0820 -0.5106 0.2666 0.51(2) Uiso R . P 1 1 .
H591 H 1.4078 -1.2450 -0.4180 0.2680 0.51(2) Uiso R . P 1 1 .
H592 H 1.3045 -1.2240 -0.4302 0.2680 0.51(2) Uiso R . P 1 1 .
H593 H 1.3391 -1.1967 -0.3860 0.2680 0.51(2) Uiso R . P 1 1 .
H611 H 1.1351 -0.7903 -0.5001 0.2333 1.0000 Uiso R . . . . .
H621 H 1.1071 -0.7221 -0.5748 0.2637 1.0000 Uiso R . . . . .
H641 H 0.8524 -0.7702 -0.5679 0.2717 1.0000 Uiso R . . . . .
H651 H 0.8804 -0.8383 -0.4932 0.2426 1.0000 Uiso R . . . . .
H671 H 0.8569 -0.6003 -0.6602 0.3073 0.62(3) Uiso R . P 2 1 .
H672 H 0.8151 -0.6487 -0.6185 0.3073 0.62(3) Uiso R . P 2 1 .
H673 H 0.8826 -0.5896 -0.6106 0.3073 0.62(3) Uiso R . P 2 1 .
H681 H 1.0263 -0.6188 -0.6752 0.3189 0.62(3) Uiso R . P 2 1 .
H682 H 1.0887 -0.6912 -0.6460 0.3189 0.62(3) Uiso R . P 2 1 .
H683 H 1.0534 -0.6084 -0.6258 0.3189 0.62(3) Uiso R . P 2 1 .
H691 H 0.9375 -0.7281 -0.6927 0.2999 0.62(3) Uiso R . P 2 1 .
H692 H 0.9990 -0.8012 -0.6636 0.2999 0.62(3) Uiso R . P 2 1 .
H693 H 0.8962 -0.7776 -0.6513 0.2999 0.62(3) Uiso R . P 2 1 .
H711 H 0.8522 -0.8006 -0.4207 0.1800 1.0000 Uiso R . . . . .
H721 H 0.7259 -0.8616 -0.3941 0.1917 1.0000 Uiso R . . . . .
H741 H 0.8815 -1.0869 -0.3875 0.1910 1.0000 Uiso R . . . . .
H751 H 1.0076 -1.0260 -0.4145 0.1750 1.0000 Uiso R . . . . .
H771 H 0.6656 -1.0748 -0.3066 0.2424 0.65(5) Uiso R . P 5 1 .
H772 H 0.7716 -1.0888 -0.3098 0.2424 0.65(5) Uiso R . P 5 1 .
H773 H 0.7172 -1.0014 -0.3033 0.2424 0.65(5) Uiso R . P 5 1 .
H781 H 0.5657 -0.9828 -0.3670 0.2401 0.65(5) Uiso R . P 5 1 .
H782 H 0.6116 -0.9441 -0.4105 0.2401 0.65(5) Uiso R . P 5 1 .
H783 H 0.6165 -0.9087 -0.3643 0.2401 0.65(5) Uiso R . P 5 1 .
H791 H 0.6498 -1.1225 -0.3835 0.1872 0.65(5) Uiso R . P 5 1 .
H792 H 0.7557 -1.1371 -0.3874 0.1872 0.65(5) Uiso R . P 5 1 .
H793 H 0.6964 -1.0851 -0.4271 0.1872 0.65(5) Uiso R . P 5 1 .
H811 H 1.0850 -0.7143 -0.4477 0.1643 1.0000 Uiso R . . . . .
H821 H 1.0809 -0.6141 -0.3971 0.1641 1.0000 Uiso R . . . . .
H841 H 1.0103 -0.7775 -0.2928 0.1678 1.0000 Uiso R . . . . .
H851 H 1.0028 -0.8736 -0.3447 0.1738 1.0000 Uiso R . . . . .
H871 H 1.0325 -0.6816 -0.2496 0.1840 1.0000 Uiso R . . . . .
H872 H 0.9413 -0.6401 -0.2739 0.1840 1.0000 Uiso R . . . . .
H881 H 0.9817 -0.5072 -0.2661 0.1844 1.0000 Uiso R . . . . .
H882 H 0.9634 -0.5565 -0.2192 0.1844 1.0000 Uiso R . . . . .
H891 H 1.1372 -0.5429 -0.2560 0.1692 1.0000 Uiso R . . . . .
H892 H 1.1267 -0.6091 -0.2146 0.1692 1.0000 Uiso R . . . . .
H941 H 1.1428 -0.2572 -0.2254 0.1078 1.0000 Uiso R . . . . .
H951 H 1.1372 -0.1608 -0.1731 0.1030 1.0000 Uiso R . . . . .
H1051 H 1.0469 -0.4384 -0.0082 0.0959 1.0000 Uiso R . . . . .
H1061 H 1.0461 -0.5382 -0.0605 0.1097 1.0000 Uiso R . . . . .
H1101 H 1.1045 -0.0949 -0.0133 0.1036 1.0000 Uiso R . . . . .
H1102 H 1.0950 -0.1662 0.0254 0.1036 1.0000 Uiso R . . . . .
H1121 H 0.9661 -0.1284 0.0724 0.0973 1.0000 Uiso R . . . . .
H1131 H 0.8119 -0.0690 0.0815 0.1006 1.0000 Uiso R . . . . .
H1151 H 0.7903 -0.0031 -0.0564 0.0891 1.0000 Uiso R . . . . .
H1161 H 0.9463 -0.0578 -0.0651 0.0910 1.0000 Uiso R . . . . .
H1181 H 0.6656 -0.0470 0.0824 0.1087 1.0000 Uiso R . . . . .
H1191 H 0.5147 0.0207 0.0928 0.1116 1.0000 Uiso R . . . . .
H1211 H 0.5243 0.1591 -0.0305 0.1065 1.0000 Uiso R . . . . .
H1221 H 0.6742 0.0894 -0.0419 0.1060 1.0000 Uiso R . . . . .
H1231 H 0.3847 0.1724 0.0104 0.1109 1.0000 Uiso R . . . . .
H1232 H 0.3696 0.1025 0.0490 0.1109 1.0000 Uiso R . . . . .
H1291 H 0.4100 0.2778 0.2005 0.1495 1.0000 Uiso R . . . . .
H1292 H 0.4510 0.1836 0.2042 0.1495 1.0000 Uiso R . . . . .
H1293 H 0.3457 0.2126 0.2017 0.1495 1.0000 Uiso R . . . . .
H1311 H 0.4706 0.3734 0.1559 0.1365 1.0000 Uiso R . . . . .
H1312 H 0.4459 0.4235 0.1082 0.1365 1.0000 Uiso R . . . . .
H1341 H 0.2077 0.4611 0.2031 0.1250 1.0000 Uiso R . . . . .
H1351 H 0.1968 0.5538 0.2580 0.1303 1.0000 Uiso R . . . . .
H1371 H 0.4506 0.5980 0.2254 0.1225 1.0000 Uiso R . . . . .
H1381 H 0.4588 0.5084 0.1698 0.1227 1.0000 Uiso R . . . . .
H1411 H 0.2021 0.6944 0.2083 0.1211 1.0000 Uiso R . . . . .
H1421 H 0.0967 0.8144 0.1821 0.1389 1.0000 Uiso R . . . . .
H1441 H 0.1475 0.9189 0.2922 0.1416 1.0000 Uiso R . . . . .
H1451 H 0.2520 0.7986 0.3186 0.1339 1.0000 Uiso R . . . . .
H1471 H -0.0994 0.9908 0.2096 0.2045 0.66(5) Uiso R . P 6 1 .
H1472 H -0.0679 0.9270 0.2521 0.2045 0.66(5) Uiso R . P 6 1 .
H1473 H -0.0661 0.8977 0.2038 0.2045 0.66(5) Uiso R . P 6 1 .
H1481 H 0.0075 1.0795 0.2346 0.1581 0.66(5) Uiso R . P 6 1 .
H1482 H 0.1106 1.0422 0.2409 0.1581 0.66(5) Uiso R . P 6 1 .
H1483 H 0.0399 1.0164 0.2773 0.1581 0.66(5) Uiso R . P 6 1 .
H1491 H 0.0199 1.0373 0.1551 0.1534 0.66(5) Uiso R . P 6 1 .
H1492 H 0.1230 0.9996 0.1607 0.1534 0.66(5) Uiso R . P 6 1 .
H1493 H 0.0540 0.9446 0.1488 0.1534 0.66(5) Uiso R . P 6 1 .
H1511 H 0.4040 0.7531 0.2323 0.1519 1.0000 Uiso R . . . . .
H1521 H 0.5402 0.8011 0.2453 0.1756 1.0000 Uiso R . . . . .
H1541 H 0.5552 0.6760 0.3711 0.2069 1.0000 Uiso R . . . . .
H1551 H 0.4195 0.6273 0.3578 0.1863 1.0000 Uiso R . . . . .
H1571 H 0.7496 0.7536 0.3702 0.2317 0.68(6) Uiso R . P 3 1 .
H1572 H 0.6545 0.7420 0.3905 0.2317 0.68(6) Uiso R . P 3 1 .
H1573 H 0.7085 0.6761 0.3619 0.2317 0.68(6) Uiso R . P 3 1 .
H1581 H 0.6881 0.8909 0.3245 0.2251 0.68(6) Uiso R . P 3 1 .
H1582 H 0.5924 0.8805 0.3445 0.2251 0.68(6) Uiso R . P 3 1 .
H1583 H 0.6047 0.9022 0.2920 0.2251 0.68(6) Uiso R . P 3 1 .
H1591 H 0.7779 0.7750 0.2851 0.2123 0.68(6) Uiso R . P 3 1 .
H1592 H 0.6953 0.7854 0.2523 0.2123 0.68(6) Uiso R . P 3 1 .
H1593 H 0.7370 0.6978 0.2762 0.2123 0.68(6) Uiso R . P 3 1 .
H1611 H 0.1807 0.6972 0.3489 0.1727 1.0000 Uiso R . . . . .
H1621 H 0.1417 0.6297 0.4200 0.1994 1.0000 Uiso R . . . . .
H1641 H 0.3293 0.4312 0.4007 0.2136 1.0000 Uiso R . . . . .
H1651 H 0.3682 0.4986 0.3296 0.1921 1.0000 Uiso R . . . . .
H1671 H 0.2042 0.5042 0.5329 0.2568 0.61(2) Uiso R . P 4 1 .
H1672 H 0.2792 0.5445 0.5054 0.2568 0.61(2) Uiso R . P 4 1 .
H1673 H 0.1765 0.5810 0.4965 0.2568 0.61(2) Uiso R . P 4 1 .
H1681 H 0.0901 0.4386 0.4948 0.2532 0.61(2) Uiso R . P 4 1 .
H1682 H 0.0615 0.5147 0.4582 0.2532 0.61(2) Uiso R . P 4 1 .
H1683 H 0.1031 0.4288 0.4431 0.2532 0.61(2) Uiso R . P 4 1 .
H1691 H 0.2532 0.3653 0.5043 0.2498 0.61(2) Uiso R . P 4 1 .
H1692 H 0.3287 0.4044 0.4766 0.2498 0.61(2) Uiso R . P 4 1 .
H1693 H 0.2676 0.3550 0.4526 0.2498 0.61(2) Uiso R . P 4 1 .
H2041 H 0.3461 -0.1458 -0.2229 0.2182 0.5000 Uiso R . . . . .
H2051 H 0.6416 0.5101 0.1855 0.2130 1.0000 Uiso R . . . . .
H2052 H 0.6332 0.5796 0.2283 0.2130 1.0000 Uiso R . . . . .
H2231 H 0.1833 0.2168 0.1788 0.1462 0.79(2) Uiso R . P 7 2 .
H2232 H 0.0777 0.2264 0.1753 0.1462 0.79(2) Uiso R . P 7 2 .
H2241 H 0.0674 0.3003 0.2414 0.1691 0.79(2) Uiso R . P 7 2 .
H2242 H 0.1402 0.2198 0.2494 0.1691 0.79(2) Uiso R . P 7 2 .
H2311 H 0.6083 0.3667 0.2796 0.1795 0.79(2) Uiso R . P 7 2 .
H2312 H 0.6507 0.2728 0.2852 0.1795 0.79(2) Uiso R . P 7 2 .
H2321 H 0.6920 0.3653 0.2165 0.1719 0.79(2) Uiso R . P 7 2 .
H2322 H 0.5909 0.3840 0.2003 0.1719 0.79(2) Uiso R . P 7 2 .
H2571 H 1.4581 -1.1925 -0.3949 0.2779 0.49(2) Uiso R . P 1 2 .
H2572 H 1.3590 -1.1758 -0.3758 0.2779 0.49(2) Uiso R . P 1 2 .
H2573 H 1.4179 -1.1059 -0.3803 0.2779 0.49(2) Uiso R . P 1 2 .
H2581 H 1.4984 -1.1224 -0.4717 0.2872 0.49(2) Uiso R . P 1 2 .
H2582 H 1.4230 -1.0636 -0.5014 0.2872 0.49(2) Uiso R . P 1 2 .
H2583 H 1.4585 -1.0352 -0.4578 0.2872 0.49(2) Uiso R . P 1 2 .
H2591 H 1.4035 -1.2356 -0.4670 0.2691 0.49(2) Uiso R . P 1 2 .
H2592 H 1.3273 -1.1778 -0.4967 0.2691 0.49(2) Uiso R . P 1 2 .
H2593 H 1.3039 -1.2193 -0.4485 0.2691 0.49(2) Uiso R . P 1 2 .
H2671 H 0.8531 -0.6777 -0.6764 0.3174 0.38(3) Uiso R . P 2 2 .
H2672 H 0.8461 -0.7586 -0.6441 0.3174 0.38(3) Uiso R . P 2 2 .
H2673 H 0.8302 -0.6734 -0.6249 0.3174 0.38(3) Uiso R . P 2 2 .
H2681 H 0.9451 -0.5703 -0.6595 0.2983 0.38(3) Uiso R . P 2 2 .
H2682 H 1.0207 -0.6043 -0.6231 0.2983 0.38(3) Uiso R . P 2 2 .
H2683 H 0.9233 -0.5654 -0.6079 0.2983 0.38(3) Uiso R . P 2 2 .
H2691 H 1.0224 -0.6992 -0.6921 0.3051 0.38(3) Uiso R . P 2 2 .
H2692 H 1.0982 -0.7343 -0.6559 0.3051 0.38(3) Uiso R . P 2 2 .
H2693 H 1.0167 -0.7806 -0.6600 0.3051 0.38(3) Uiso R . P 2 2 .
H2771 H 0.6874 -1.1218 -0.3224 0.2446 0.35(5) Uiso R . P 5 2 .
H2772 H 0.7860 -1.1399 -0.3420 0.2446 0.35(5) Uiso R . P 5 2 .
H2773 H 0.7604 -1.0716 -0.3096 0.2446 0.35(5) Uiso R . P 5 2 .
H2781 H 0.5847 -0.9824 -0.3362 0.2206 0.35(5) Uiso R . P 5 2 .
H2782 H 0.6171 -0.9172 -0.3729 0.2206 0.35(5) Uiso R . P 5 2 .
H2783 H 0.6568 -0.9311 -0.3236 0.2206 0.35(5) Uiso R . P 5 2 .
H2791 H 0.6090 -1.0760 -0.3985 0.2235 0.35(5) Uiso R . P 5 2 .
H2792 H 0.7071 -1.0939 -0.4187 0.2235 0.35(5) Uiso R . P 5 2 .
H2793 H 0.6418 -1.0117 -0.4356 0.2235 0.35(5) Uiso R . P 5 2 .
H3471 H -0.0815 0.9850 0.1813 0.1705 0.34(5) Uiso R . P 6 2 .
H3472 H -0.0669 0.9046 0.2160 0.1705 0.34(5) Uiso R . P 6 2 .
H3473 H -0.0239 0.9036 0.1673 0.1705 0.34(5) Uiso R . P 6 2 .
H3481 H -0.0380 1.0560 0.2464 0.1709 0.34(5) Uiso R . P 6 2 .
H3482 H 0.0576 1.0234 0.2683 0.1709 0.34(5) Uiso R . P 6 2 .
H3483 H -0.0230 0.9762 0.2815 0.1709 0.34(5) Uiso R . P 6 2 .
H3491 H 0.0474 1.0666 0.1716 0.1630 0.34(5) Uiso R . P 6 2 .
H3492 H 0.1436 1.0340 0.1929 0.1630 0.34(5) Uiso R . P 6 2 .
H3493 H 0.1061 0.9858 0.1574 0.1630 0.34(5) Uiso R . P 6 2 .
H3571 H 0.7160 0.8049 0.3750 0.2233 0.32(6) Uiso R . P 3 2 .
H3572 H 0.6108 0.8202 0.3825 0.2233 0.32(6) Uiso R . P 3 2 .
H3573 H 0.6647 0.7299 0.3845 0.2233 0.32(6) Uiso R . P 3 2 .
H3581 H 0.7083 0.8811 0.2952 0.2105 0.32(6) Uiso R . P 3 2 .
H3582 H 0.6029 0.8972 0.3021 0.2105 0.32(6) Uiso R . P 3 2 .
H3583 H 0.6448 0.8639 0.2576 0.2105 0.32(6) Uiso R . P 3 2 .
H3591 H 0.7914 0.7334 0.3096 0.2269 0.32(6) Uiso R . P 3 2 .
H3592 H 0.7407 0.6580 0.3186 0.2269 0.32(6) Uiso R . P 3 2 .
H3593 H 0.7286 0.7149 0.2721 0.2269 0.32(6) Uiso R . P 3 2 .
H3671 H 0.2706 0.4437 0.5285 0.2779 0.39(2) Uiso R . P 4 2 .
H3672 H 0.2859 0.5278 0.5018 0.2779 0.39(2) Uiso R . P 4 2 .
H3673 H 0.3457 0.4451 0.4908 0.2779 0.39(2) Uiso R . P 4 2 .
H3681 H 0.1040 0.5014 0.5142 0.2642 0.39(2) Uiso R . P 4 2 .
H3682 H 0.1179 0.5857 0.4873 0.2642 0.39(2) Uiso R . P 4 2 .
H3683 H 0.0749 0.5230 0.4631 0.2642 0.39(2) Uiso R . P 4 2 .
H3691 H 0.1730 0.3630 0.4893 0.2755 0.39(2) Uiso R . P 4 2 .
H3692 H 0.2475 0.3636 0.4513 0.2755 0.39(2) Uiso R . P 4 2 .
H3693 H 0.1447 0.3835 0.4381 0.2755 0.39(2) Uiso R . P 4 2 .
H2261 H 0.1783 0.3560 0.2886 0.2098 0.79(2) Uiso R . P 7 2 .
H2262 H 0.2188 0.2674 0.3117 0.2098 0.79(2) Uiso R . P 7 2 .
H261 H 0.1882 0.3175 0.2767 0.1783 0.21(2) Uiso R . P 7 1 .
H262 H 0.2424 0.3231 0.2309 0.1783 0.21(2) Uiso R . P 7 1 .
H2291 H 0.4751 0.3640 0.3220 0.2493 0.79(2) Uiso R . P 7 2 .
H2292 H 0.5184 0.2710 0.3342 0.2493 0.79(2) Uiso R . P 7 2 .
H291 H 0.4970 0.3219 0.3207 0.1769 0.21(2) Uiso R . P 7 1 .
H292 H 0.4942 0.2455 0.2949 0.1769 0.21(2) Uiso R . P 7 1 .
H2281 H 0.3751 0.2347 0.3295 0.2438 0.79(2) Uiso R . P 7 2 .
H2271 H 0.3285 0.3865 0.2730 0.2277 0.79(2) Uiso R . P 7 2 .
H271 H 0.3452 0.2049 0.2947 0.1783 0.21(2) Uiso R . P 7 1 .
H281 H 0.3380 0.3718 0.3032 0.1766 0.21(2) Uiso R . P 7 1 .
loop_
_atom_site_aniso_label
_atom_site_aniso_U_11
_atom_site_aniso_U_22
_atom_site_aniso_U_33
_atom_site_aniso_U_23
_atom_site_aniso_U_13
_atom_site_aniso_U_12
C1 0.137(6) 0.098(9) 0.148(11) -0.020(7) 0.005(9) -0.021(6)
C2 0.132(6) 0.104(10) 0.140(11) -0.021(7) -0.006(9) -0.030(7)
C3 0.116(4) 0.103(9) 0.119(10) -0.011(6) -0.003(8) -0.026(6)
C4 0.103(5) 0.102(9) 0.097(10) -0.014(7) -0.005(8) -0.011(6)
C5 0.105(4) 0.092(8) 0.104(9) -0.003(6) 0.001(7) -0.010(6)
C6 0.115(7) 0.092(9) 0.122(11) -0.008(7) 0.013(8) -0.013(6)
N7 0.166(10) 0.099(10) 0.192(13) -0.036(7) 0.014(10) -0.025(8)
O8 0.159(11) 0.126(12) 0.291(19) -0.047(12) 0.052(13) -0.014(8)
O9 0.238(15) 0.167(14) 0.215(18) -0.077(11) -0.016(14) -0.048(12)
C10 0.113(5) 0.116(10) 0.133(11) -0.013(7) -0.015(9) -0.028(6)
O11 0.132(6) 0.142(11) 0.157(12) -0.018(9) -0.024(9) -0.046(8)
N12 0.108(6) 0.133(10) 0.131(10) -0.020(7) -0.012(7) -0.018(7)
C13 0.105(7) 0.148(11) 0.140(7) -0.024(8) -0.024(8) -0.017(8)
C14 0.097(8) 0.126(11) 0.154(8) -0.032(7) -0.012(8) -0.030(9)
O15 0.083(7) 0.107(7) 0.147(7) -0.022(6) -0.004(7) -0.022(6)
C16 0.062(7) 0.089(6) 0.146(7) -0.015(5) -0.006(8) -0.009(7)
C17 0.059(8) 0.091(7) 0.144(6) -0.014(6) -0.005(9) -0.016(7)
C18 0.062(8) 0.099(7) 0.143(7) -0.015(6) -0.006(9) -0.022(7)
C19 0.062(7) 0.104(7) 0.147(7) -0.012(5) 0.005(8) -0.020(7)
C20 0.061(8) 0.093(7) 0.158(7) -0.007(6) -0.003(9) -0.014(7)
C21 0.066(8) 0.078(6) 0.159(7) -0.014(6) -0.001(9) 0.005(7)
O22 0.086(7) 0.130(8) 0.147(7) -0.009(6) 0.008(7) -0.019(6)
C23 0.096(17) 0.135(10) 0.151(13) -0.002(12) 0.019(15) -0.019(16)
C24 0.12(2) 0.156(18) 0.150(15) 0.000(13) 0.021(16) -0.009(19)
O25 0.13(2) 0.17(2) 0.153(15) -0.008(18) 0.011(17) -0.008(19)
C26 0.13(2) 0.17(2) 0.15(2) -0.02(2) 0.008(18) 0.00(2)
C27 0.13(2) 0.17(2) 0.15(2) -0.03(2) 0.007(18) 0.01(2)
C28 0.129(19) 0.17(2) 0.15(2) -0.03(2) 0.003(17) 0.01(2)
C29 0.129(19) 0.17(2) 0.15(2) -0.04(2) 0.000(19) 0.01(2)
O30 0.126(18) 0.17(2) 0.16(2) -0.047(18) 0.005(17) 0.01(2)
C31 0.130(18) 0.161(19) 0.157(15) -0.058(13) 0.000(19) 0.007(19)
C32 0.119(17) 0.160(13) 0.157(13) -0.061(11) -0.001(16) -0.001(16)
O33 0.119(8) 0.161(9) 0.157(7) -0.061(6) -0.003(8) -0.006(7)
C34 0.094(8) 0.134(7) 0.155(7) -0.050(6) -0.010(9) -0.007(8)
C35 0.072(9) 0.121(7) 0.175(8) -0.056(7) -0.013(10) 0.000(8)
C36 0.072(9) 0.109(7) 0.174(8) -0.042(6) -0.013(10) -0.005(8)
C37 0.078(8) 0.101(6) 0.144(7) -0.025(5) -0.025(8) -0.004(8)
C38 0.076(9) 0.113(7) 0.135(7) -0.029(6) -0.019(9) -0.022(8)
C39 0.083(9) 0.123(7) 0.143(7) -0.037(6) -0.001(9) -0.016(8)
O40 0.093(7) 0.096(6) 0.149(7) -0.016(6) -0.010(7) 0.000(6)
C41 0.091(9) 0.092(8) 0.158(8) -0.015(6) -0.021(9) 0.001(8)
C42 0.102(10) 0.102(8) 0.151(8) -0.008(6) -0.019(9) -0.011(7)
N43 0.110(8) 0.090(6) 0.132(9) 0.006(7) -0.009(7) -0.021(6)
C44 0.100(6) 0.098(7) 0.107(10) 0.001(7) -0.003(8) -0.009(5)
O45 0.106(6) 0.139(9) 0.120(10) -0.020(8) -0.012(7) 0.007(6)
C49 0.184(7) 0.148(8) 0.129(6) -0.063(5) -0.012(7) -0.066(5)
C50 0.175(7) 0.194(11) 0.172(10) -0.098(8) -0.024(7) -0.056(7)
C51 0.197(12) 0.220(14) 0.176(12) -0.104(11) -0.036(9) -0.032(9)
C52 0.198(13) 0.241(16) 0.196(13) -0.105(11) -0.037(10) -0.023(9)
C53 0.187(12) 0.253(15) 0.198(13) -0.108(11) -0.032(10) -0.012(10)
C54 0.177(13) 0.252(15) 0.196(13) -0.114(11) -0.027(10) -0.022(10)
C55 0.174(12) 0.229(14) 0.182(12) -0.115(10) -0.031(9) -0.032(9)
C56 0.189(14) 0.269(18) 0.216(17) -0.099(14) -0.025(12) -0.003(11)
C57 0.182(17) 0.29(3) 0.22(3) -0.09(3) -0.03(2) -0.01(2)
C58 0.18(3) 0.29(3) 0.22(2) -0.10(2) -0.02(2) 0.01(3)
C59 0.20(3) 0.27(2) 0.21(3) -0.09(2) -0.05(3) -0.002(16)
C60 0.241(12) 0.193(11) 0.122(6) -0.063(7) -0.013(7) -0.071(9)
C61 0.271(14) 0.228(15) 0.134(10) -0.038(10) 0.002(10) -0.080(12)
C62 0.306(16) 0.260(16) 0.137(11) -0.029(11) 0.004(11) -0.063(14)
C63 0.316(17) 0.282(16) 0.135(10) -0.034(10) -0.010(10) -0.046(14)
C64 0.282(16) 0.285(17) 0.138(11) -0.029(12) -0.028(10) -0.036(14)
C65 0.247(14) 0.253(15) 0.142(10) -0.032(11) -0.036(9) -0.052(13)
C66 0.35(2) 0.29(2) 0.136(10) -0.032(10) -0.006(12) -0.029(17)
C67 0.36(2) 0.29(2) 0.129(17) -0.032(15) -0.004(18) -0.018(19)
C68 0.37(3) 0.29(2) 0.137(17) -0.021(15) 0.005(18) -0.03(2)
C69 0.35(2) 0.29(2) 0.129(12) -0.034(12) -0.007(14) -0.021(19)
C70 0.184(8) 0.135(7) 0.151(9) -0.085(8) -0.005(9) -0.066(6)
C71 0.192(9) 0.137(9) 0.156(12) -0.073(10) 0.009(11) -0.061(7)
C72 0.196(9) 0.151(9) 0.175(13) -0.068(11) 0.021(11) -0.063(8)
C73 0.204(10) 0.153(9) 0.184(12) -0.068(10) 0.021(11) -0.073(7)
C74 0.197(11) 0.141(9) 0.187(13) -0.072(10) -0.005(12) -0.072(7)
C75 0.184(10) 0.136(7) 0.165(12) -0.079(10) -0.013(11) -0.064(7)
C76 0.216(12) 0.182(14) 0.199(15) -0.050(11) 0.023(13) -0.086(10)
C77 0.29(3) 0.22(3) 0.188(15) -0.066(17) 0.044(19) -0.11(2)
C78 0.208(11) 0.21(2) 0.26(3) -0.09(2) 0.04(2) -0.075(15)
C79 0.19(3) 0.16(2) 0.17(2) -0.022(18) 0.02(2) -0.085(16)
C80 0.181(10) 0.150(8) 0.119(6) -0.056(6) 0.000(8) -0.086(7)
C81 0.183(13) 0.140(10) 0.127(8) -0.051(7) 0.008(10) -0.073(9)
C82 0.181(13) 0.133(9) 0.134(8) -0.050(7) -0.001(11) -0.070(10)
C83 0.174(11) 0.145(9) 0.131(7) -0.059(6) -0.003(9) -0.070(9)
C84 0.188(13) 0.157(10) 0.118(7) -0.056(7) 0.004(10) -0.083(10)
C85 0.206(13) 0.149(10) 0.120(7) -0.052(7) 0.001(11) -0.088(10)
O86 0.180(11) 0.156(9) 0.151(9) -0.076(8) 0.000(8) -0.064(8)
C87 0.165(12) 0.179(12) 0.164(10) -0.093(9) 0.010(9) -0.058(10)
C88 0.141(10) 0.183(11) 0.178(11) -0.102(9) -0.008(10) -0.040(10)
C89 0.127(10) 0.153(8) 0.170(8) -0.102(8) 0.000(10) -0.013(9)
N90 0.100(8) 0.128(6) 0.144(6) -0.077(6) 0.003(7) -0.011(7)
C91 0.098(9) 0.125(7) 0.118(6) -0.059(5) 0.002(9) 0.001(8)
O92 0.144(11) 0.154(9) 0.113(6) -0.062(6) 0.002(9) 0.001(8)
C93 0.064(7) 0.101(6) 0.106(5) -0.041(4) 0.003(7) 0.007(7)
C94 0.073(8) 0.107(6) 0.100(5) -0.027(4) -0.002(8) 0.003(8)
C95 0.073(8) 0.088(6) 0.101(5) -0.017(4) -0.003(8) 0.002(7)
C96 0.054(7) 0.080(5) 0.099(5) -0.022(4) -0.006(7) -0.003(6)
C97 0.055(7) 0.073(5) 0.096(4) -0.026(4) -0.008(7) 0.005(6)
C98 0.060(7) 0.083(5) 0.104(4) -0.035(4) -0.008(7) 0.005(6)
C99 0.057(7) 0.072(5) 0.111(5) -0.025(4) 0.010(7) -0.003(7)
O100 0.090(7) 0.077(5) 0.129(7) -0.022(4) 0.007(7) -0.015(6)
N101 0.063(6) 0.076(4) 0.104(4) -0.026(4) -0.001(6) -0.003(5)
C102 0.049(7) 0.082(5) 0.094(4) -0.026(4) -0.003(7) -0.008(6)
O103 0.078(7) 0.091(6) 0.096(4) -0.025(4) 0.006(6) -0.006(6)
C104 0.052(7) 0.073(5) 0.098(4) -0.024(4) -0.004(7) 0.003(6)
C105 0.062(8) 0.076(5) 0.112(5) -0.023(4) 0.000(7) -0.003(7)
C106 0.082(9) 0.072(6) 0.130(5) -0.031(5) 0.000(9) 0.001(7)
C107 0.069(8) 0.083(5) 0.123(5) -0.040(4) -0.009(8) -0.002(6)
C108 0.092(9) 0.099(7) 0.146(6) -0.059(6) -0.008(8) -0.008(7)
O109 0.143(11) 0.107(7) 0.184(9) -0.067(7) -0.006(9) -0.033(8)
C110 0.080(5) 0.082(6) 0.107(6) -0.030(5) -0.014(5) -0.008(6)
C111 0.082(5) 0.065(7) 0.094(5) -0.041(6) -0.013(4) -0.010(5)
C112 0.095(6) 0.071(8) 0.091(5) -0.033(7) -0.013(5) -0.002(6)
C113 0.097(6) 0.067(8) 0.092(6) -0.023(7) -0.002(5) -0.004(6)
C114 0.076(5) 0.056(7) 0.091(5) -0.028(6) -0.001(4) -0.018(5)
C115 0.076(5) 0.057(7) 0.091(5) -0.028(7) 0.000(4) -0.009(6)
C116 0.073(5) 0.065(8) 0.093(6) -0.027(7) -0.002(4) -0.012(6)
C117 0.084(5) 0.062(7) 0.097(7) -0.024(5) 0.009(4) -0.008(5)
C118 0.092(7) 0.073(8) 0.117(9) -0.005(7) 0.020(6) -0.003(6)
C119 0.092(7) 0.074(9) 0.120(9) -0.008(6) 0.024(6) -0.005(6)
C120 0.079(6) 0.071(7) 0.116(8) -0.018(5) 0.012(5) -0.012(5)
C121 0.086(7) 0.080(9) 0.106(8) -0.015(6) 0.010(5) 0.001(6)
C122 0.090(7) 0.076(9) 0.102(8) -0.017(6) 0.014(5) 0.003(6)
C123 0.077(6) 0.086(6) 0.122(7) -0.027(5) 0.010(6) -0.012(5)
N124 0.073(7) 0.100(5) 0.140(5) -0.043(3) 0.005(7) -0.006(6)
N125 0.088(8) 0.106(6) 0.137(5) -0.052(4) 0.014(8) -0.002(7)
N126 0.081(7) 0.118(7) 0.149(4) -0.058(4) -0.001(8) -0.011(7)
C127 0.065(7) 0.113(6) 0.161(3) -0.057(4) -0.003(8) -0.008(6)
C128 0.067(7) 0.097(5) 0.154(3) -0.045(3) -0.009(8) -0.001(7)
C129 0.130(15) 0.118(12) 0.149(4) -0.066(6) 0.004(14) 0.005(11)
I130 0.0687(8) 0.0961(9) 0.1713(13) -0.0370(8) 0.0072(8) -0.0075(6)
C131 0.077(7) 0.118(7) 0.170(8) -0.063(6) -0.003(7) -0.010(7)
O132 0.071(5) 0.116(8) 0.162(9) -0.066(6) -0.011(6) -0.012(5)
C133 0.075(7) 0.106(9) 0.141(10) -0.050(6) -0.009(6) -0.015(6)
C134 0.094(8) 0.110(10) 0.135(11) -0.041(7) 0.005(7) -0.026(7)
C135 0.097(8) 0.115(10) 0.129(10) -0.040(7) 0.007(7) -0.024(7)
C136 0.094(7) 0.109(7) 0.128(7) -0.039(6) -0.009(6) -0.015(5)
C137 0.084(7) 0.111(10) 0.133(10) -0.047(7) -0.016(6) -0.019(7)
C138 0.085(7) 0.105(10) 0.142(11) -0.049(7) -0.007(7) -0.023(7)
C139 0.119(6) 0.103(6) 0.108(6) -0.026(4) -0.008(5) -0.017(4)
C140 0.129(7) 0.116(6) 0.089(7) -0.029(4) 0.001(6) -0.001(6)
C141 0.118(10) 0.115(8) 0.085(8) -0.027(7) 0.008(6) -0.008(7)
C142 0.125(11) 0.124(9) 0.100(9) -0.021(6) -0.003(7) -0.005(7)
C143 0.110(9) 0.122(8) 0.106(9) -0.022(6) 0.005(7) 0.005(7)
C144 0.141(11) 0.121(8) 0.100(9) -0.028(7) 0.002(7) 0.009(7)
C145 0.147(11) 0.115(8) 0.088(9) -0.028(6) -0.007(7) 0.003(7)
C146 0.112(9) 0.139(9) 0.138(10) -0.014(7) 0.005(8) 0.017(7)
C147 0.107(9) 0.19(3) 0.21(3) -0.01(2) 0.014(16) 0.016(11)
C148 0.18(2) 0.116(12) 0.128(19) -0.005(14) 0.04(2) 0.012(15)
C149 0.109(19) 0.15(2) 0.126(11) -0.011(10) -0.018(14) 0.027(17)
C150 0.139(7) 0.118(9) 0.118(8) -0.026(6) -0.028(6) -0.031(6)
C151 0.147(10) 0.122(11) 0.135(10) -0.019(8) -0.040(8) -0.050(8)
C152 0.152(11) 0.166(13) 0.156(11) -0.012(10) -0.052(8) -0.064(9)
C153 0.162(11) 0.196(13) 0.172(11) -0.006(10) -0.069(8) -0.062(9)
C154 0.169(12) 0.203(14) 0.168(11) 0.009(10) -0.074(9) -0.053(10)
C155 0.163(11) 0.178(13) 0.147(10) 0.008(9) -0.057(8) -0.047(9)
C156 0.163(12) 0.227(15) 0.198(15) -0.023(13) -0.073(9) -0.067(11)
C157 0.17(2) 0.28(3) 0.203(19) -0.02(2) -0.084(16) -0.06(3)
C158 0.21(3) 0.231(15) 0.21(3) -0.045(19) -0.08(2) -0.091(16)
C159 0.167(17) 0.23(3) 0.21(2) -0.01(2) -0.057(16) -0.07(2)
C160 0.156(10) 0.116(8) 0.121(7) -0.013(5) 0.003(7) -0.016(6)
C161 0.168(13) 0.141(10) 0.130(10) -0.003(7) 0.022(8) -0.013(9)
C162 0.185(14) 0.162(12) 0.146(11) 0.013(9) 0.030(9) -0.017(10)
C163 0.202(13) 0.177(11) 0.161(11) 0.031(8) 0.021(9) -0.008(10)
C164 0.206(14) 0.148(11) 0.163(12) 0.023(8) 0.014(10) -0.008(10)
C165 0.192(13) 0.130(10) 0.148(11) 0.007(7) 0.010(9) -0.001(9)
C166 0.226(16) 0.210(15) 0.168(11) 0.050(10) 0.023(11) -0.005(13)
Cl167 0.102(4) 0.093(3) 0.192(3) -0.016(3) 0.021(4) -0.010(3)
C167 0.25(2) 0.23(2) 0.154(12) 0.047(14) 0.017(18) 0.012(19)
C168 0.226(17) 0.20(2) 0.186(19) 0.062(17) 0.040(15) -0.005(16)
C169 0.23(2) 0.206(17) 0.177(18) 0.056(12) 0.014(19) -0.011(17)
Cl201 0.139(8) 0.176(13) 0.312(18) -0.064(13) -0.005(10) -0.027(9)
Cl202 0.152(11) 0.154(11) 0.244(14) -0.026(9) -0.014(9) -0.056(9)
Cl203 0.145(8) 0.188(13) 0.242(15) -0.046(11) -0.010(10) -0.043(10)
C204 0.152(13) 0.172(18) 0.27(2) -0.047(13) -0.020(8) -0.058(18)
O205 0.103(10) 0.169(14) 0.222(17) -0.017(12) -0.018(10) -0.058(10)
C223 0.099(12) 0.129(11) 0.151(8) -0.010(8) 0.028(10) -0.010(10)
C224 0.147(12) 0.140(14) 0.149(7) -0.011(9) 0.027(12) 0.001(12)
O225 0.163(11) 0.160(14) 0.146(12) -0.025(10) 0.011(11) -0.013(12)
C226 0.201(14) 0.184(17) 0.146(13) -0.034(12) 0.018(13) -0.015(13)
C227 0.218(14) 0.205(18) 0.156(15) -0.038(14) -0.014(12) -0.031(13)
C228 0.206(14) 0.233(19) 0.168(16) -0.019(15) 0.007(12) -0.017(14)
C229 0.206(14) 0.248(18) 0.171(14) -0.032(16) 0.001(12) -0.018(15)
O230 0.186(13) 0.242(17) 0.179(13) -0.056(14) 0.004(12) -0.020(15)
C231 0.184(13) 0.223(16) 0.161(9) -0.079(11) -0.012(14) -0.012(15)
C232 0.154(13) 0.187(13) 0.166(10) -0.076(10) -0.018(12) -0.016(13)
C257 0.20(3) 0.27(3) 0.23(2) -0.09(2) -0.05(2) -0.01(3)
C258 0.20(2) 0.28(3) 0.23(3) -0.12(3) -0.01(2) -0.02(2)
C259 0.15(3) 0.26(2) 0.22(3) -0.10(2) -0.03(3) 0.017(17)
C267 0.37(3) 0.30(4) 0.14(3) -0.02(3) -0.03(2) -0.03(3)
C268 0.34(4) 0.29(2) 0.13(3) -0.031(15) 0.00(3) -0.02(3)
C269 0.38(3) 0.28(4) 0.143(18) -0.04(3) 0.01(2) -0.03(3)
C277 0.25(3) 0.18(3) 0.21(3) -0.04(2) 0.04(3) -0.08(2)
C278 0.22(3) 0.18(3) 0.17(3) -0.03(2) 0.04(2) -0.09(2)
C279 0.23(3) 0.18(3) 0.23(3) -0.06(2) 0.02(2) -0.10(2)
C347 0.12(2) 0.15(3) 0.14(3) -0.02(2) -0.007(19) 0.023(15)
C348 0.09(3) 0.15(3) 0.16(2) -0.032(18) 0.000(19) 0.03(2)
C349 0.13(3) 0.15(2) 0.14(3) 0.01(2) -0.01(2) 0.018(19)
C357 0.17(3) 0.23(3) 0.201(17) -0.02(2) -0.08(2) -0.06(3)
C358 0.16(3) 0.23(2) 0.20(3) -0.03(2) -0.05(3) -0.085(17)
C359 0.160(12) 0.26(3) 0.20(3) -0.03(3) -0.09(3) -0.05(2)
C367 0.23(2) 0.22(2) 0.163(15) 0.047(17) 0.022(15) 0.003(19)
C368 0.222(19) 0.22(2) 0.158(18) 0.051(18) 0.029(14) -0.010(19)
C369 0.23(2) 0.205(16) 0.18(2) 0.067(15) 0.026(18) -0.011(17)

_refine_ls_extinction_method     None
_oxford_refine_ls_scale          2.09(3)
loop_
_geom_bond_atom_site_label_1
_geom_bond_site_symmetry_1
_geom_bond_atom_site_label_2
_geom_bond_site_symmetry_2
_geom_bond_distance
_geom_bond_publ_flag
C1 . C2 . 1.397(8) yes
C1 . C6 . 1.396(8) yes
C1 . N7 . 1.50(2) yes
C2 . C3 . 1.396(8) yes
C2 . H21 . 0.950 no
C3 . C4 . 1.400(8) yes
C3 . C10 . 1.55(2) yes
C4 . C5 . 1.401(8) yes
C4 . H41 . 0.950 no
C5 . C6 . 1.395(8) yes
C5 . C44 . 1.51(2) yes
C6 . H61 . 0.950 no
N7 . O8 . 1.20(2) yes
N7 . O9 . 1.22(2) yes
C10 . O11 . 1.22(2) yes
C10 . N12 . 1.30(2) yes
N12 . C13 . 1.50(2) yes
N12 . H121 . 0.950 no
C13 . C14 . 1.52(3) yes
C13 . H131 . 0.950 no
C13 . H132 . 0.950 no
C14 . O15 . 1.40(2) yes
C14 . H141 . 0.950 no
C14 . H142 . 0.950 no
O15 . C16 . 1.397(4) yes
C16 . C17 . 1.397(3) yes
C16 . C21 . 1.401(3) yes
C17 . C18 . 1.403(3) yes
C17 . H171 . 0.950 no
C18 . C19 . 1.399(3) yes
C18 . H181 . 0.950 no
C19 . C20 . 1.401(3) yes
C19 . O22 . 1.397(4) yes
C20 . C21 . 1.402(3) yes
C20 . H201 . 0.950 no
C21 . H211 . 0.950 no
O22 . C23 . 1.427(5) yes
O22 . C223 . 1.423(6) yes
C23 . C24 . 1.518(5) yes
C23 . H231 . 0.950 no
C23 . H232 . 0.950 no
C24 . O25 . 1.426(5) yes
C24 . H241 . 0.950 no
C24 . H242 . 0.950 no
O25 . C26 . 1.427(5) yes
C26 . C27 . 1.519(5) yes
C26 . H261 . 0.950 no
C26 . H262 . 0.950 no
C27 . C28 . 1.334(5) yes
C27 . H271 . 0.950 no
C28 . C29 . 1.518(5) yes
C28 . H281 . 0.950 no
C29 . O30 . 1.427(5) yes
C29 . H291 . 0.950 no
C29 . H292 . 0.950 no
O30 . C31 . 1.425(5) yes
C31 . C32 . 1.517(5) yes
C31 . H311 . 0.950 no
C31 . H312 . 0.950 no
C32 . O33 . 1.429(5) yes
C32 . H321 . 0.950 no
C32 . H322 . 0.950 no
O33 . C34 . 1.396(4) yes
O33 . C34 . 1.396(4) yes
O33 . C232 . 1.430(6) yes
C34 . C35 . 1.400(4) yes
C34 . C39 . 1.400(4) yes
C35 . C36 . 1.404(4) yes
C35 . H351 . 0.950 no
C36 . C37 . 1.401(4) yes
C36 . H361 . 0.950 no
C37 . C38 . 1.399(4) yes
C37 . O40 . 1.397(4) yes
C38 . C39 . 1.405(4) yes
C38 . H381 . 0.950 no
C39 . H391 . 0.950 no
O40 . C41 . 1.44(2) yes
C41 . C42 . 1.51(3) yes
C41 . H411 . 0.950 no
C41 . H412 . 0.950 no
C42 . N43 . 1.45(2) yes
C42 . H421 . 0.950 no
C42 . H422 . 0.950 no
N43 . C44 . 1.34(2) yes
N43 . H431 . 0.950 no
C44 . O45 . 1.26(2) yes
C49 . C50 . 1.559(4) yes
C49 . C60 . 1.560(4) yes
C49 . C70 . 1.563(4) yes
C49 . C80 . 1.613(13) yes
C50 . C51 . 1.372(4) yes
C50 . C55 . 1.371(4) yes
C51 . C52 . 1.423(4) yes
C51 . H511 . 0.950 no
C52 . C53 . 1.372(4) yes
C52 . H521 . 0.950 no
C53 . C54 . 1.371(4) yes
C53 . C56 . 1.562(3) yes
C54 . C55 . 1.424(4) yes
C54 . H541 . 0.950 no
C55 . H551 . 0.950 no
C56 . C57 . 1.549(5) yes
C56 . C58 . 1.549(5) yes
C56 . C59 . 1.550(5) yes
C56 . C257 . 1.549(5) yes
C56 . C258 . 1.550(5) yes
C56 . C259 . 1.550(5) yes
C57 . H571 . 0.950 no
C57 . H572 . 0.950 no
C57 . H573 . 0.950 no
C58 . H581 . 0.950 no
C58 . H582 . 0.950 no
C58 . H583 . 0.950 no
C59 . H591 . 0.950 no
C59 . H592 . 0.950 no
C59 . H593 . 0.950 no
C60 . C61 . 1.372(4) yes
C60 . C65 . 1.372(4) yes
C61 . C62 . 1.424(4) yes
C61 . H611 . 0.950 no
C62 . C63 . 1.373(4) yes
C62 . H621 . 0.950 no
C63 . C64 . 1.371(4) yes
C63 . C66 . 1.562(3) yes
C64 . C65 . 1.425(4) yes
C64 . H641 . 0.950 no
C65 . H651 . 0.950 no
C66 . C67 . 1.550(5) yes
C66 . C68 . 1.550(5) yes
C66 . C69 . 1.550(5) yes
C66 . C267 . 1.551(5) yes
C66 . C268 . 1.550(5) yes
C66 . C269 . 1.549(5) yes
C67 . H671 . 0.950 no
C67 . H672 . 0.950 no
C67 . H673 . 0.950 no
C68 . H681 . 0.950 no
C68 . H682 . 0.950 no
C68 . H683 . 0.950 no
C69 . H691 . 0.950 no
C69 . H692 . 0.950 no
C69 . H693 . 0.950 no
C70 . C71 . 1.373(4) yes
C70 . C75 . 1.373(4) yes
C71 . C72 . 1.424(4) yes
C71 . H711 . 0.950 no
C72 . C73 . 1.374(4) yes
C72 . H721 . 0.950 no
C73 . C74 . 1.372(4) yes
C73 . C76 . 1.563(3) yes
C74 . C75 . 1.424(4) yes
C74 . H741 . 0.950 no
C75 . H751 . 0.950 no
C76 . C77 . 1.550(5) yes
C76 . C78 . 1.550(5) yes
C76 . C79 . 1.550(5) yes
C76 . C277 . 1.550(5) yes
C76 . C278 . 1.550(5) yes
C76 . C279 . 1.550(5) yes
C77 . H771 . 0.950 no
C77 . H772 . 0.950 no
C77 . H773 . 0.950 no
C78 . H781 . 0.950 no
C78 . H782 . 0.950 no
C78 . H783 . 0.950 no
C79 . H791 . 0.950 no
C79 . H792 . 0.950 no
C79 . H793 . 0.950 no
C80 . C81 . 1.395(8) yes
C80 . C85 . 1.399(8) yes
C81 . C82 . 1.395(8) yes
C81 . H811 . 0.950 no
C82 . C83 . 1.396(8) yes
C82 . H821 . 0.950 no
C83 . C84 . 1.394(8) yes
C83 . O86 . 1.393(16) yes
C84 . C85 . 1.398(8) yes
C84 . H841 . 0.950 no
C85 . H851 . 0.950 no
O86 . C87 . 1.407(8) yes
C87 . C88 . 1.536(9) yes
C87 . H871 . 0.950 no
C87 . H872 . 0.950 no
C88 . C89 . 1.532(9) yes
C88 . H881 . 0.950 no
C88 . H882 . 0.950 no
C89 . N90 . 1.46(2) yes
C89 . H891 . 0.950 no
C89 . H892 . 0.950 no
N90 . C91 . 1.41(2) yes
N90 . C108 . 1.43(2) yes
C91 . O92 . 1.26(2) yes
C91 . C93 . 1.47(2) yes
C93 . C94 . 1.39(2) yes
C93 . C98 . 1.43(2) yes
C94 . C95 . 1.40(2) yes
C94 . H941 . 0.950 no
C95 . C96 . 1.39(2) yes
C95 . H951 . 0.950 no
C96 . C97 . 1.45(2) yes
C96 . C99 . 1.47(2) yes
C97 . C98 . 1.39(2) yes
C97 . C104 . 1.44(2) yes
C98 . C107 . 1.47(2) yes
C99 . O100 . 1.212(17) yes
C99 . N101 . 1.416(19) yes
N101 . C102 . 1.444(19) yes
N101 . C110 . 1.502(18) yes
C102 . O103 . 1.244(17) yes
C102 . C104 . 1.46(2) yes
C104 . C105 . 1.39(2) yes
C105 . C106 . 1.43(2) yes
C105 . H1051 . 0.950 no
C106 . C107 . 1.38(2) yes
C106 . H1061 . 0.950 no
C107 . C108 . 1.50(2) yes
C108 . O109 . 1.27(2) yes
C110 . C111 . 1.528(17) yes
C110 . H1101 . 0.950 no
C110 . H1102 . 0.950 no
C111 . C112 . 1.398(8) yes
C111 . C116 . 1.398(8) yes
C112 . C113 . 1.401(8) yes
C112 . H1121 . 0.950 no
C113 . C114 . 1.396(8) yes
C113 . H1131 . 0.950 no
C114 . C115 . 1.402(8) yes
C114 . C117 . 1.558(13) yes
C115 . C116 . 1.401(8) yes
C115 . H1151 . 0.950 no
C116 . H1161 . 0.950 no
C117 . C118 . 1.398(8) yes
C117 . C122 . 1.392(8) yes
C118 . C119 . 1.405(8) yes
C118 . H1181 . 0.950 no
C119 . C120 . 1.388(8) yes
C119 . H1191 . 0.950 no
C120 . C121 . 1.391(8) yes
C120 . C123 . 1.524(17) yes
C121 . C122 . 1.408(8) yes
C121 . H1211 . 0.950 no
C122 . H1221 . 0.950 no
C123 . N124 . 1.52(2) yes
C123 . H1231 . 0.950 no
C123 . H1232 . 0.950 no
N124 . N125 . 1.32(2) yes
N124 . C128 . 1.39(2) yes
N125 . N126 . 1.298(18) yes
N126 . C127 . 1.43(2) yes
N126 . C129 . 1.45(2) yes
C127 . C128 . 1.37(2) yes
C127 . C131 . 1.54(2) yes
C128 . I130 . 2.05(2) yes
C129 . H1291 . 0.950 no
C129 . H1292 . 0.950 no
C129 . H1293 . 0.950 no
I130 . Cl167 . 2.986(6) yes
C131 . O132 . 1.473(19) yes
C131 . H1311 . 0.950 no
C131 . H1312 . 0.950 no
O132 . C133 . 1.388(19) yes
C133 . C134 . 1.38(2) yes
C133 . C138 . 1.36(2) yes
C134 . C135 . 1.40(2) yes
C134 . H1341 . 0.950 no
C135 . C136 . 1.37(2) yes
C135 . H1351 . 0.950 no
C136 . C137 . 1.42(2) yes
C136 . C139 . 1.583(19) yes
C137 . C138 . 1.39(2) yes
C137 . H1371 . 0.950 no
C138 . H1381 . 0.950 no
C139 . C140 . 1.563(4) yes
C139 . C150 . 1.566(4) yes
C139 . C160 . 1.564(4) yes
C140 . C141 . 1.372(4) yes
C140 . C145 . 1.374(4) yes
C141 . C142 . 1.424(4) yes
C141 . H1411 . 0.950 no
C142 . C143 . 1.373(4) yes
C142 . H1421 . 0.950 no
C143 . C144 . 1.373(4) yes
C143 . C146 . 1.563(3) yes
C144 . C145 . 1.424(4) yes
C144 . H1441 . 0.950 no
C145 . H1451 . 0.950 no
C146 . C147 . 1.550(5) yes
C146 . C148 . 1.550(5) yes
C146 . C149 . 1.550(5) yes
C146 . C347 . 1.550(5) yes
C146 . C348 . 1.549(5) yes
C146 . C349 . 1.550(5) yes
C147 . H1471 . 0.950 no
C147 . H1472 . 0.950 no
C147 . H1473 . 0.950 no
C148 . H1481 . 0.950 no
C148 . H1482 . 0.950 no
C148 . H1483 . 0.950 no
C149 . H1491 . 0.950 no
C149 . H1492 . 0.950 no
C149 . H1493 . 0.950 no
C150 . C151 . 1.372(4) yes
C150 . C155 . 1.372(4) yes
C151 . C152 . 1.425(4) yes
C151 . H1511 . 0.950 no
C152 . C153 . 1.371(4) yes
C152 . H1521 . 0.950 no
C153 . C154 . 1.373(4) yes
C153 . C156 . 1.564(3) yes
C154 . C155 . 1.425(4) yes
C154 . H1541 . 0.950 no
C155 . H1551 . 0.950 no
C156 . C157 . 1.550(5) yes
C156 . C158 . 1.550(5) yes
C156 . C159 . 1.552(5) yes
C156 . C357 . 1.550(5) yes
C156 . C358 . 1.550(5) yes
C156 . C359 . 1.550(5) yes
C157 . H1571 . 0.950 no
C157 . H1572 . 0.950 no
C157 . H1573 . 0.950 no
C158 . H1581 . 0.950 no
C158 . H1582 . 0.950 no
C158 . H1583 . 0.950 no
C159 . H1591 . 0.950 no
C159 . H1592 . 0.950 no
C159 . H1593 . 0.950 no
C160 . C161 . 1.371(4) yes
C160 . C165 . 1.373(4) yes
C161 . C162 . 1.424(4) yes
C161 . H1611 . 0.950 no
C162 . C163 . 1.373(4) yes
C162 . H1621 . 0.950 no
C163 . C164 . 1.372(4) yes
C163 . C166 . 1.563(3) yes
C164 . C165 . 1.423(4) yes
C164 . H1641 . 0.950 no
C165 . H1651 . 0.950 no
C166 . C167 . 1.549(5) yes
C166 . C168 . 1.550(5) yes
C166 . C169 . 1.550(5) yes
C166 . C367 . 1.550(5) yes
C166 . C368 . 1.550(5) yes
C166 . C369 . 1.550(5) yes
C167 . H1671 . 0.950 no
C167 . H1672 . 0.950 no
C167 . H1673 . 0.950 no
C168 . H1681 . 0.950 no
C168 . H1682 . 0.950 no
C168 . H1683 . 0.950 no
C169 . H1691 . 0.950 no
C169 . H1692 . 0.950 no
C169 . H1693 . 0.950 no
Cl201 . C204 . 1.776(9) yes
Cl202 . C204 . 1.776(9) yes
Cl203 . C204 . 1.768(9) yes
C204 . H2041 . 0.950 no
O205 . H2051 . 1.008 no
O205 . H2052 . 1.055 no
C223 . C224 . 1.514(6) yes
C223 . H2231 . 0.950 no
C223 . H2232 . 0.950 no
C224 . O225 . 1.420(6) yes
C224 . H2241 . 0.950 no
C224 . H2242 . 0.950 no
O225 . C226 . 1.426(6) yes
C226 . C227 . 1.519(6) yes
C226 . H2261 . 0.950 no
C226 . H2262 . 0.950 no
C227 . C228 . 1.330(6) yes
C227 . H2271 . 0.950 no
C228 . C229 . 1.517(6) yes
C228 . H2281 . 0.950 no
C229 . O230 . 1.423(6) yes
C229 . H2291 . 0.950 no
C229 . H2292 . 0.950 no
O230 . C231 . 1.421(6) yes
C231 . C232 . 1.515(6) yes
C231 . H2311 . 0.950 no
C231 . H2312 . 0.950 no
C232 . H2321 . 0.950 no
C232 . H2322 . 0.950 no
C257 . H2571 . 0.950 no
C257 . H2572 . 0.950 no
C257 . H2573 . 0.950 no
C258 . H2581 . 0.950 no
C258 . H2582 . 0.950 no
C258 . H2583 . 0.950 no
C259 . H2591 . 0.950 no
C259 . H2592 . 0.950 no
C259 . H2593 . 0.950 no
C267 . H2671 . 0.950 no
C267 . H2672 . 0.950 no
C267 . H2673 . 0.950 no
C268 . H2681 . 0.950 no
C268 . H2682 . 0.950 no
C268 . H2683 . 0.950 no
C269 . H2691 . 0.950 no
C269 . H2692 . 0.950 no
C269 . H2693 . 0.950 no
C277 . H2771 . 0.950 no
C277 . H2772 . 0.950 no
C277 . H2773 . 0.950 no
C278 . H2781 . 0.950 no
C278 . H2782 . 0.950 no
C278 . H2783 . 0.950 no
C279 . H2791 . 0.950 no
C279 . H2792 . 0.950 no
C279 . H2793 . 0.950 no
C347 . H3471 . 0.950 no
C347 . H3472 . 0.950 no
C347 . H3473 . 0.950 no
C348 . H3481 . 0.950 no
C348 . H3482 . 0.950 no
C348 . H3483 . 0.950 no
C349 . H3491 . 0.950 no
C349 . H3492 . 0.950 no
C349 . H3493 . 0.950 no
C357 . H3571 . 0.950 no
C357 . H3572 . 0.950 no
C357 . H3573 . 0.950 no
C358 . H3581 . 0.950 no
C358 . H3582 . 0.950 no
C358 . H3583 . 0.950 no
C359 . H3591 . 0.950 no
C359 . H3592 . 0.950 no
C359 . H3593 . 0.950 no
C367 . H3671 . 0.950 no
C367 . H3672 . 0.950 no
C367 . H3673 . 0.950 no
C368 . H3681 . 0.950 no
C368 . H3682 . 0.950 no
C368 . H3683 . 0.950 no
C369 . H3691 . 0.950 no
C369 . H3692 . 0.950 no
C369 . H3693 . 0.950 no
loop_
_geom_angle_atom_site_label_1
_geom_angle_site_symmetry_1
_geom_angle_atom_site_label_2
_geom_angle_site_symmetry_2
_geom_angle_atom_site_label_3
_geom_angle_site_symmetry_3
_geom_angle
_geom_angle_publ_flag
C2 . C1 . C6 . 120.3(6) yes
C2 . C1 . N7 . 122.0(15) yes
C6 . C1 . N7 . 117.5(14) yes
C1 . C2 . C3 . 119.9(6) yes
C1 . C2 . H21 . 119.8 no
C3 . C2 . H21 . 120.2 no
C2 . C3 . C4 . 119.7(6) yes
C2 . C3 . C10 . 113.6(13) yes
C4 . C3 . C10 . 126.7(13) yes
C3 . C4 . C5 . 120.2(6) yes
C3 . C4 . H41 . 119.5 no
C5 . C4 . H41 . 120.3 no
C4 . C5 . C6 . 119.8(6) yes
C4 . C5 . C44 . 119.6(12) yes
C6 . C5 . C44 . 120.5(12) yes
C1 . C6 . C5 . 120.0(6) yes
C1 . C6 . H61 . 120.3 no
C5 . C6 . H61 . 119.7 no
C1 . N7 . O8 . 119(2) yes
C1 . N7 . O9 . 114(2) yes
O8 . N7 . O9 . 126(2) yes
C3 . C10 . O11 . 120(2) yes
C3 . C10 . N12 . 115.9(19) yes
O11 . C10 . N12 . 124(2) yes
C10 . N12 . C13 . 121.8(19) yes
C10 . N12 . H121 . 118.8 no
C13 . N12 . H121 . 119.3 no
N12 . C13 . C14 . 109.7(17) yes
N12 . C13 . H131 . 110.9 no
C14 . C13 . H131 . 110.5 no
N12 . C13 . H132 . 107.7 no
C14 . C13 . H132 . 108.6 no
H131 . C13 . H132 . 109.5 no
C13 . C14 . O15 . 109.5(16) yes
C13 . C14 . H141 . 109.8 no
O15 . C14 . H141 . 109.8 no
C13 . C14 . H142 . 109.4 no
O15 . C14 . H142 . 108.8 no
H141 . C14 . H142 . 109.5 no
C14 . O15 . C16 . 128.2(10) yes
O15 . C16 . C17 . 120.24(4) yes
O15 . C16 . C21 . 120.27(4) yes
C17 . C16 . C21 . 119.49(4) yes
C16 . C17 . C18 . 120.25(4) yes
C16 . C17 . H171 . 119.7 no
C18 . C17 . H171 . 120.0 no
C17 . C18 . C19 . 120.25(4) yes
C17 . C18 . H181 . 119.6 no
C19 . C18 . H181 . 120.1 no
C18 . C19 . C20 . 119.48(4) yes
C18 . C19 . O22 . 120.23(4) yes
C20 . C19 . O22 . 120.25(4) yes
C19 . C20 . C21 . 120.21(4) yes
C19 . C20 . H201 . 119.6 no
C21 . C20 . H201 . 120.1 no
C20 . C21 . C16 . 120.21(4) yes
C20 . C21 . H211 . 119.7 no
C16 . C21 . H211 . 120.1 no
C19 . O22 . C23 . 110.8(8) yes
C19 . O22 . C223 . 129.6(7) yes
O22 . C23 . C24 . 108.20(6) yes
O22 . C23 . H231 . 130.9 no
C24 . C23 . H231 . 108.4 no
O22 . C23 . H232 . 105.1 no
C24 . C23 . H232 . 85.4 no
H231 . C23 . H232 . 109.5 no
C23 . C24 . O25 . 107.27(6) yes
C23 . C24 . H241 . 99.0 no
O25 . C24 . H241 . 111.4 no
C23 . C24 . H242 . 136.8 no
O25 . C24 . H242 . 92.0 no
H241 . C24 . H242 . 109.5 no
C24 . O25 . C26 . 111.06(6) yes
O25 . C26 . C27 . 107.70(6) yes
O25 . C26 . H261 . 104.5 no
C27 . C26 . H261 . 110.7 no
O25 . C26 . H262 . 114.3 no
C27 . C26 . H262 . 110.1 no
H261 . C26 . H262 . 109.5 no
C26 . C27 . C28 . 120.12(6) yes
C26 . C27 . H271 . 120.8 no
C28 . C27 . H271 . 118.9 no
C27 . C28 . C29 . 120.12(6) yes
C27 . C28 . H281 . 121.1 no
C29 . C28 . H281 . 118.6 no
C28 . C29 . O30 . 107.70(6) yes
C28 . C29 . H291 . 110.7 no
O30 . C29 . H291 . 110.8 no
C28 . C29 . H292 . 108.6 no
O30 . C29 . H292 . 109.5 no
H291 . C29 . H292 . 109.5 no
C29 . O30 . C31 . 111.06(6) yes
O30 . C31 . C32 . 107.27(6) yes
O30 . C31 . H311 . 114.8 no
C32 . C31 . H311 . 121.0 no
O30 . C31 . H312 . 113.1 no
C32 . C31 . H312 . 88.6 no
H311 . C31 . H312 . 109.5 no
C31 . C32 . O33 . 108.20(6) yes
C31 . C32 . H321 . 113.8 no
O33 . C32 . H321 . 114.1 no
C31 . C32 . H322 . 88.2 no
O33 . C32 . H322 . 120.4 no
H321 . C32 . H322 . 109.5 no
C32 . O33 . C34 . 109.2(8) yes
C34 . O33 . C232 . 124.0(9) yes
O33 . C34 . C35 . 120.26(4) yes
O33 . C34 . C39 . 120.25(4) yes
C35 . C34 . C39 . 119.48(4) yes
C34 . C35 . C36 . 120.22(4) yes
C34 . C35 . H351 . 119.7 no
C36 . C35 . H351 . 120.0 no
C35 . C36 . C37 . 120.22(4) yes
C35 . C36 . H361 . 119.8 no
C37 . C36 . H361 . 120.0 no
C36 . C37 . C38 . 119.48(4) yes
C36 . C37 . O40 . 120.25(4) yes
C38 . C37 . O40 . 120.24(4) yes
C37 . C38 . C39 . 120.24(4) yes
C37 . C38 . H381 . 119.8 no
C39 . C38 . H381 . 119.9 no
C38 . C39 . C34 . 120.23(4) yes
C38 . C39 . H391 . 119.8 no
C34 . C39 . H391 . 119.9 no
C37 . O40 . C41 . 122.5(10) yes
O40 . C41 . C42 . 105.9(15) yes
O40 . C41 . H411 . 110.6 no
C42 . C41 . H411 . 111.3 no
O40 . C41 . H412 . 110.9 no
C42 . C41 . H412 . 108.7 no
H411 . C41 . H412 . 109.5 no
C41 . C42 . N43 . 119.1(17) yes
C41 . C42 . H421 . 107.7 no
N43 . C42 . H421 . 107.7 no
C41 . C42 . H422 . 105.9 no
N43 . C42 . H422 . 106.7 no
H421 . C42 . H422 . 109.5 no
C42 . N43 . C44 . 126.5(17) yes
C42 . N43 . H431 . 116.5 no
C44 . N43 . H431 . 117.0 no
C5 . C44 . N43 . 121.3(17) yes
C5 . C44 . O45 . 116.6(17) yes
N43 . C44 . O45 . 122.0(19) yes
C50 . C49 . C60 . 107.1(5) yes
C50 . C49 . C70 . 111.9(4) yes
C60 . C49 . C70 . 109.8(5) yes
C50 . C49 . C80 . 111.1(10) yes
C60 . C49 . C80 . 112.5(8) yes
C70 . C49 . C80 . 104.5(8) yes
C49 . C50 . C51 . 121.95(4) yes
C49 . C50 . C55 . 121.94(4) yes
C51 . C50 . C55 . 116.11(3) yes
C50 . C51 . C52 . 121.94(4) yes
C50 . C51 . H511 . 119.1 no
C52 . C51 . H511 . 119.0 no
C51 . C52 . C53 . 121.94(4) yes
C51 . C52 . H521 . 119.3 no
C53 . C52 . H521 . 118.8 no
C52 . C53 . C54 . 116.11(3) yes
C52 . C53 . C56 . 121.95(4) yes
C54 . C53 . C56 . 121.94(4) yes
C53 . C54 . C55 . 121.95(4) yes
C53 . C54 . H541 . 119.1 no
C55 . C54 . H541 . 119.0 no
C54 . C55 . C50 . 121.95(4) yes
C54 . C55 . H551 . 119.3 no
C50 . C55 . H551 . 118.8 no
C53 . C56 . C57 . 109.68(5) yes
C53 . C56 . C58 . 109.68(5) yes
C57 . C56 . C58 . 109.26(5) yes
C53 . C56 . C59 . 109.68(5) yes
C57 . C56 . C59 . 109.26(5) yes
C58 . C56 . C59 . 109.26(5) yes
C53 . C56 . C257 . 109.68(5) yes
C53 . C56 . C258 . 109.68(5) yes
C257 . C56 . C258 . 109.26(5) yes
C53 . C56 . C259 . 109.68(5) yes
C257 . C56 . C259 . 109.26(5) yes
C258 . C56 . C259 . 109.26(5) yes
C56 . C57 . H571 . 108.9 no
C56 . C57 . H572 . 108.5 no
H571 . C57 . H572 . 109.5 no
C56 . C57 . H573 . 111.0 no
H571 . C57 . H573 . 109.5 no
H572 . C57 . H573 . 109.5 no
C56 . C58 . H581 . 109.2 no
C56 . C58 . H582 . 108.2 no
H581 . C58 . H582 . 109.5 no
C56 . C58 . H583 . 111.0 no
H581 . C58 . H583 . 109.5 no
H582 . C58 . H583 . 109.5 no
C56 . C59 . H591 . 109.3 no
C56 . C59 . H592 . 110.8 no
H591 . C59 . H592 . 109.5 no
C56 . C59 . H593 . 108.3 no
H591 . C59 . H593 . 109.5 no
H592 . C59 . H593 . 109.5 no
C49 . C60 . C61 . 121.95(4) yes
C49 . C60 . C65 . 121.95(4) yes
C61 . C60 . C65 . 116.10(3) yes
C60 . C61 . C62 . 121.94(4) yes
C60 . C61 . H611 . 119.4 no
C62 . C61 . H611 . 118.7 no
C61 . C62 . C63 . 121.94(4) yes
C61 . C62 . H621 . 119.6 no
C63 . C62 . H621 . 118.5 no
C62 . C63 . C64 . 116.11(3) yes
C62 . C63 . C66 . 121.95(4) yes
C64 . C63 . C66 . 121.95(4) yes
C63 . C64 . C65 . 121.95(4) yes
C63 . C64 . H641 . 119.4 no
C65 . C64 . H641 . 118.7 no
C64 . C65 . C60 . 121.95(4) yes
C64 . C65 . H651 . 119.6 no
C60 . C65 . H651 . 118.5 no
C63 . C66 . C67 . 109.68(5) yes
C63 . C66 . C68 . 109.68(5) yes
C67 . C66 . C68 . 109.26(5) yes
C63 . C66 . C69 . 109.68(5) yes
C67 . C66 . C69 . 109.26(5) yes
C68 . C66 . C69 . 109.26(5) yes
C63 . C66 . C267 . 109.68(5) yes
C63 . C66 . C268 . 109.68(5) yes
C267 . C66 . C268 . 109.26(5) yes
C63 . C66 . C269 . 109.68(5) yes
C267 . C66 . C269 . 109.26(5) yes
C268 . C66 . C269 . 109.26(5) yes
C66 . C67 . H671 . 109.5 no
C66 . C67 . H672 . 116.2 no
H671 . C67 . H672 . 109.5 no
C66 . C67 . H673 . 102.4 no
H671 . C67 . H673 . 109.5 no
H672 . C67 . H673 . 109.5 no
C66 . C68 . H681 . 108.7 no
C66 . C68 . H682 . 102.7 no
H681 . C68 . H682 . 109.5 no
C66 . C68 . H683 . 116.7 no
H681 . C68 . H683 . 109.5 no
H682 . C68 . H683 . 109.5 no
C66 . C69 . H691 . 109.1 no
C66 . C69 . H692 . 116.6 no
H691 . C69 . H692 . 109.5 no
C66 . C69 . H693 . 102.3 no
H691 . C69 . H693 . 109.5 no
H692 . C69 . H693 . 109.5 no
C49 . C70 . C71 . 121.95(4) yes
C49 . C70 . C75 . 121.95(4) yes
C71 . C70 . C75 . 116.10(3) yes
C70 . C71 . C72 . 121.95(4) yes
C70 . C71 . H711 . 118.6 no
C72 . C71 . H711 . 119.4 no
C71 . C72 . C73 . 121.95(4) yes
C71 . C72 . H721 . 118.8 no
C73 . C72 . H721 . 119.2 no
C72 . C73 . C74 . 116.10(3) yes
C72 . C73 . C76 . 121.95(4) yes
C74 . C73 . C76 . 121.94(4) yes
C73 . C74 . C75 . 121.95(4) yes
C73 . C74 . H741 . 118.6 no
C75 . C74 . H741 . 119.4 no
C74 . C75 . C70 . 121.95(4) yes
C74 . C75 . H751 . 118.8 no
C70 . C75 . H751 . 119.2 no
C73 . C76 . C77 . 109.68(5) yes
C73 . C76 . C78 . 109.68(5) yes
C77 . C76 . C78 . 109.26(5) yes
C73 . C76 . C79 . 109.68(5) yes
C77 . C76 . C79 . 109.26(5) yes
C78 . C76 . C79 . 109.26(5) yes
C73 . C76 . C277 . 109.68(5) yes
C73 . C76 . C278 . 109.68(5) yes
C277 . C76 . C278 . 109.26(5) yes
C73 . C76 . C279 . 109.68(5) yes
C277 . C76 . C279 . 109.26(5) yes
C278 . C76 . C279 . 109.26(5) yes
C76 . C77 . H771 . 108.9 no
C76 . C77 . H772 . 113.2 no
H771 . C77 . H772 . 109.5 no
C76 . C77 . H773 . 106.2 no
H771 . C77 . H773 . 109.5 no
H772 . C77 . H773 . 109.5 no
C76 . C78 . H781 . 109.4 no
C76 . C78 . H782 . 106.0 no
H781 . C78 . H782 . 109.5 no
C76 . C78 . H783 . 112.9 no
H781 . C78 . H783 . 109.5 no
H782 . C78 . H783 . 109.5 no
C76 . C79 . H791 . 109.0 no
C76 . C79 . H792 . 106.3 no
H791 . C79 . H792 . 109.5 no
C76 . C79 . H793 . 113.0 no
H791 . C79 . H793 . 109.5 no
H792 . C79 . H793 . 109.5 no
C49 . C80 . C81 . 119.9(11) yes
C49 . C80 . C85 . 120.7(10) yes
C81 . C80 . C85 . 119.4(6) yes
C80 . C81 . C82 . 120.0(6) yes
C80 . C81 . H811 . 120.1 no
C82 . C81 . H811 . 119.8 no
C81 . C82 . C83 . 120.4(6) yes
C81 . C82 . H821 . 119.8 no
C83 . C82 . H821 . 119.7 no
C82 . C83 . C84 . 119.8(6) yes
C82 . C83 . O86 . 118.3(13) yes
C84 . C83 . O86 . 122.0(13) yes
C83 . C84 . C85 . 119.8(6) yes
C83 . C84 . H841 . 120.2 no
C85 . C84 . H841 . 119.9 no
C80 . C85 . C84 . 120.5(6) yes
C80 . C85 . H851 . 119.6 no
C84 . C85 . H851 . 119.9 no
C83 . O86 . C87 . 117.4(14) yes
O86 . C87 . C88 . 109.1(16) yes
O86 . C87 . H871 . 109.1 no
C88 . C87 . H871 . 109.7 no
O86 . C87 . H872 . 110.0 no
C88 . C87 . H872 . 109.5 no
H871 . C87 . H872 . 109.5 no
C87 . C88 . C89 . 107.8(16) yes
C87 . C88 . H881 . 110.0 no
C89 . C88 . H881 . 110.6 no
C87 . C88 . H882 . 109.5 no
C89 . C88 . H882 . 109.6 no
H881 . C88 . H882 . 109.5 no
C88 . C89 . N90 . 106.2(14) yes
C88 . C89 . H891 . 109.7 no
N90 . C89 . H891 . 110.8 no
C88 . C89 . H892 . 110.9 no
N90 . C89 . H892 . 109.7 no
H891 . C89 . H892 . 109.5 no
C89 . N90 . C91 . 121.2(19) yes
C89 . N90 . C108 . 117.0(19) yes
C91 . N90 . C108 . 121.4(16) yes
N90 . C91 . O92 . 117.8(18) yes
N90 . C91 . C93 . 120.2(19) yes
O92 . C91 . C93 . 122(2) yes
C91 . C93 . C94 . 121.7(19) yes
C91 . C93 . C98 . 119.4(18) yes
C94 . C93 . C98 . 118.9(16) yes
C93 . C94 . C95 . 121.0(18) yes
C93 . C94 . H941 . 119.3 no
C95 . C94 . H941 . 119.7 no
C94 . C95 . C96 . 121.6(17) yes
C94 . C95 . H951 . 118.8 no
C96 . C95 . H951 . 119.6 no
C95 . C96 . C97 . 118.2(15) yes
C95 . C96 . C99 . 120.7(16) yes
C97 . C96 . C99 . 120.9(16) yes
C96 . C97 . C98 . 119.4(16) yes
C96 . C97 . C104 . 119.0(14) yes
C98 . C97 . C104 . 121.4(15) yes
C93 . C98 . C97 . 120.9(16) yes
C93 . C98 . C107 . 121.7(15) yes
C97 . C98 . C107 . 117.4(16) yes
C96 . C99 . O100 . 123.9(17) yes
C96 . C99 . N101 . 117.3(15) yes
O100 . C99 . N101 . 118.7(15) yes
C99 . N101 . C102 . 124.1(13) yes
C99 . N101 . C110 . 120.1(13) yes
C102 . N101 . C110 . 115.7(14) yes
N101 . C102 . O103 . 120.3(14) yes
N101 . C102 . C104 . 117.3(15) yes
O103 . C102 . C104 . 122.4(15) yes
C102 . C104 . C97 . 121.1(15) yes
C102 . C104 . C105 . 120.8(16) yes
C97 . C104 . C105 . 118.1(14) yes
C104 . C105 . C106 . 123.4(17) yes
C104 . C105 . H1051 . 118.0 no
C106 . C105 . H1051 . 118.5 no
C105 . C106 . C107 . 116.8(16) yes
C105 . C106 . H1061 . 121.4 no
C107 . C106 . H1061 . 121.8 no
C98 . C107 . C106 . 122.7(15) yes
C98 . C107 . C108 . 116.8(18) yes
C106 . C107 . C108 . 120.5(17) yes
C107 . C108 . N90 . 119.9(18) yes
C107 . C108 . O109 . 119(2) yes
N90 . C108 . O109 . 121.1(18) yes
N101 . C110 . C111 . 109.8(11) yes
N101 . C110 . H1101 . 109.6 no
C111 . C110 . H1101 . 109.3 no
N101 . C110 . H1102 . 109.3 no
C111 . C110 . H1102 . 109.3 no
H1101 . C110 . H1102 . 109.5 no
C110 . C111 . C112 . 120.2(10) yes
C110 . C111 . C116 . 120.0(10) yes
C112 . C111 . C116 . 119.7(6) yes
C111 . C112 . C113 . 120.2(6) yes
C111 . C112 . H1121 . 120.0 no
C113 . C112 . H1121 . 119.8 no
C112 . C113 . C114 . 120.1(6) yes
C112 . C113 . H1131 . 120.0 no
C114 . C113 . H1131 . 119.9 no
C113 . C114 . C115 . 119.7(6) yes
C113 . C114 . C117 . 120.9(9) yes
C115 . C114 . C117 . 119.4(9) yes
C114 . C115 . C116 . 120.0(6) yes
C114 . C115 . H1151 . 119.9 no
C116 . C115 . H1151 . 120.0 no
C115 . C116 . C111 . 120.1(6) yes
C115 . C116 . H1161 . 119.9 no
C111 . C116 . H1161 . 120.0 no
C114 . C117 . C118 . 119.9(9) yes
C114 . C117 . C122 . 121.3(9) yes
C118 . C117 . C122 . 118.8(6) yes
C117 . C118 . C119 . 120.4(6) yes
C117 . C118 . H1181 . 119.8 no
C119 . C118 . H1181 . 119.7 no
C118 . C119 . C120 . 120.5(6) yes
C118 . C119 . H1191 . 119.8 no
C120 . C119 . H1191 . 119.6 no
C119 . C120 . C121 . 119.3(6) yes
C119 . C120 . C123 . 121.5(11) yes
C121 . C120 . C123 . 119.2(11) yes
C120 . C121 . C122 . 120.3(6) yes
C120 . C121 . H1211 . 120.0 no
C122 . C121 . H1211 . 119.8 no
C121 . C122 . C117 . 120.7(6) yes
C121 . C122 . H1221 . 119.8 no
C117 . C122 . H1221 . 119.5 no
C120 . C123 . N124 . 110.5(13) yes
C120 . C123 . H1231 . 110.0 no
N124 . C123 . H1231 . 109.8 no
C120 . C123 . H1232 . 108.3 no
N124 . C123 . H1232 . 108.7 no
H1231 . C123 . H1232 . 109.5 no
C123 . N124 . N125 . 117.9(15) yes
C123 . N124 . C128 . 127.0(17) yes
N125 . N124 . C128 . 114.8(16) yes
N124 . N125 . N126 . 105.3(17) yes
N125 . N126 . C127 . 110.4(18) yes
N125 . N126 . C129 . 123.9(19) yes
C127 . N126 . C129 . 125.5(17) yes
N126 . C127 . C128 . 107.1(17) yes
N126 . C127 . C131 . 119.1(19) yes
C128 . C127 . C131 . 134(2) yes
N124 . C128 . C127 . 102.2(19) yes
N124 . C128 . I130 . 125.4(15) yes
C127 . C128 . I130 . 132.3(16) yes
N126 . C129 . H1291 . 108.9 no
N126 . C129 . H1292 . 111.2 no
H1291 . C129 . H1292 . 109.5 no
N126 . C129 . H1293 . 108.3 no
H1291 . C129 . H1293 . 109.5 no
H1292 . C129 . H1293 . 109.5 no
C128 . I130 . Cl167 . 173.1(5) yes
C127 . C131 . O132 . 109.2(13) yes
C127 . C131 . H1311 . 110.3 no
O132 . C131 . H1311 . 109.4 no
C127 . C131 . H1312 . 109.1 no
O132 . C131 . H1312 . 109.4 no
H1311 . C131 . H1312 . 109.5 no
C131 . O132 . C133 . 116.8(12) yes
O132 . C133 . C134 . 115.6(15) yes
O132 . C133 . C138 . 125.1(17) yes
C134 . C133 . C138 . 119.3(18) yes
C133 . C134 . C135 . 118.9(17) yes
C133 . C134 . H1341 . 120.7 no
C135 . C134 . H1341 . 120.4 no
C134 . C135 . C136 . 123.5(18) yes
C134 . C135 . H1351 . 118.6 no
C136 . C135 . H1351 . 117.8 no
C135 . C136 . C137 . 115.7(17) yes
C135 . C136 . C139 . 120.6(16) yes
C137 . C136 . C139 . 123.6(15) yes
C136 . C137 . C138 . 120.4(17) yes
C136 . C137 . H1371 . 119.8 no
C138 . C137 . H1371 . 119.8 no
C137 . C138 . C133 . 122.1(18) yes
C137 . C138 . H1381 . 119.1 no
C133 . C138 . H1381 . 118.8 no
C136 . C139 . C140 . 109.6(8) yes
C136 . C139 . C150 . 112.8(8) yes
C140 . C139 . C150 . 103.9(4) yes
C136 . C139 . C160 . 109.1(8) yes
C140 . C139 . C160 . 114.9(4) yes
C150 . C139 . C160 . 106.6(4) yes
C139 . C140 . C141 . 121.95(4) yes
C139 . C140 . C145 . 121.95(4) yes
C141 . C140 . C145 . 116.10(3) yes
C140 . C141 . C142 . 121.95(4) yes
C140 . C141 . H1411 . 119.0 no
C142 . C141 . H1411 . 119.1 no
C141 . C142 . C143 . 121.95(4) yes
C141 . C142 . H1421 . 119.2 no
C143 . C142 . H1421 . 118.9 no
C142 . C143 . C144 . 116.10(3) yes
C142 . C143 . C146 . 121.94(4) yes
C144 . C143 . C146 . 121.95(4) yes
C143 . C144 . C145 . 121.94(4) yes
C143 . C144 . H1441 . 119.0 no
C145 . C144 . H1441 . 119.1 no
C144 . C145 . C140 . 121.94(4) yes
C144 . C145 . H1451 . 119.2 no
C140 . C145 . H1451 . 118.9 no
C143 . C146 . C147 . 109.68(5) yes
C143 . C146 . C148 . 109.68(5) yes
C147 . C146 . C148 . 109.26(5) yes
C143 . C146 . C149 . 109.68(5) yes
C147 . C146 . C149 . 109.26(5) yes
C148 . C146 . C149 . 109.26(5) yes
C143 . C146 . C347 . 109.68(5) yes
C143 . C146 . C348 . 109.68(5) yes
C347 . C146 . C348 . 109.26(5) yes
C143 . C146 . C349 . 109.68(5) yes
C347 . C146 . C349 . 109.26(5) yes
C348 . C146 . C349 . 109.26(5) yes
C146 . C147 . H1471 . 109.4 no
C146 . C147 . H1472 . 106.1 no
H1471 . C147 . H1472 . 109.5 no
C146 . C147 . H1473 . 112.8 no
H1471 . C147 . H1473 . 109.5 no
H1472 . C147 . H1473 . 109.5 no
C146 . C148 . H1481 . 109.1 no
C146 . C148 . H1482 . 106.4 no
H1481 . C148 . H1482 . 109.5 no
C146 . C148 . H1483 . 112.8 no
H1481 . C148 . H1483 . 109.5 no
H1482 . C148 . H1483 . 109.5 no
C146 . C149 . H1491 . 108.9 no
C146 . C149 . H1492 . 113.1 no
H1491 . C149 . H1492 . 109.5 no
C146 . C149 . H1493 . 106.4 no
H1491 . C149 . H1493 . 109.5 no
H1492 . C149 . H1493 . 109.5 no
C139 . C150 . C151 . 121.95(4) yes
C139 . C150 . C155 . 121.95(4) yes
C151 . C150 . C155 . 116.10(3) yes
C150 . C151 . C152 . 121.96(4) yes
C150 . C151 . H1511 . 119.0 no
C152 . C151 . H1511 . 119.1 no
C151 . C152 . C153 . 121.95(4) yes
C151 . C152 . H1521 . 119.2 no
C153 . C152 . H1521 . 118.9 no
C152 . C153 . C154 . 116.10(3) yes
C152 . C153 . C156 . 121.94(4) yes
C154 . C153 . C156 . 121.95(4) yes
C153 . C154 . C155 . 121.94(4) yes
C153 . C154 . H1541 . 119.0 no
C155 . C154 . H1541 . 119.1 no
C154 . C155 . C150 . 121.94(4) yes
C154 . C155 . H1551 . 119.2 no
C150 . C155 . H1551 . 118.9 no
C153 . C156 . C157 . 109.68(5) yes
C153 . C156 . C158 . 109.68(5) yes
C157 . C156 . C158 . 109.26(5) yes
C153 . C156 . C159 . 109.68(5) yes
C157 . C156 . C159 . 109.26(5) yes
C158 . C156 . C159 . 109.26(5) yes
C153 . C156 . C357 . 109.68(5) yes
C153 . C156 . C358 . 109.68(5) yes
C357 . C156 . C358 . 109.26(5) yes
C153 . C156 . C359 . 109.68(5) yes
C357 . C156 . C359 . 109.26(5) yes
C358 . C156 . C359 . 109.26(5) yes
C156 . C157 . H1571 . 109.2 no
C156 . C157 . H1572 . 113.9 no
H1571 . C157 . H1572 . 109.5 no
C156 . C157 . H1573 . 105.2 no
H1571 . C157 . H1573 . 109.5 no
H1572 . C157 . H1573 . 109.5 no
C156 . C158 . H1581 . 109.1 no
C156 . C158 . H1582 . 105.2 no
H1581 . C158 . H1582 . 109.5 no
C156 . C158 . H1583 . 114.0 no
H1581 . C158 . H1583 . 109.5 no
H1582 . C158 . H1583 . 109.5 no
C156 . C159 . H1591 . 109.1 no
C156 . C159 . H1592 . 105.2 no
H1591 . C159 . H1592 . 109.5 no
C156 . C159 . H1593 . 113.9 no
H1591 . C159 . H1593 . 109.5 no
H1592 . C159 . H1593 . 109.5 no
C139 . C160 . C161 . 121.95(4) yes
C139 . C160 . C165 . 121.94(4) yes
C161 . C160 . C165 . 116.10(3) yes
C160 . C161 . C162 . 121.95(4) yes
C160 . C161 . H1611 . 118.4 no
C162 . C161 . H1611 . 119.6 no
C161 . C162 . C163 . 121.95(4) yes
C161 . C162 . H1621 . 118.6 no
C163 . C162 . H1621 . 119.4 no
C162 . C163 . C164 . 116.10(4) yes
C162 . C163 . C166 . 121.94(4) yes
C164 . C163 . C166 . 121.94(4) yes
C163 . C164 . C165 . 121.95(4) yes
C163 . C164 . H1641 . 118.4 no
C165 . C164 . H1641 . 119.6 no
C164 . C165 . C160 . 121.95(4) yes
C164 . C165 . H1651 . 118.6 no
C160 . C165 . H1651 . 119.4 no
C163 . C166 . C167 . 109.67(5) yes
C163 . C166 . C168 . 109.69(5) yes
C167 . C166 . C168 . 109.26(5) yes
C163 . C166 . C169 . 109.68(5) yes
C167 . C166 . C169 . 109.26(5) yes
C168 . C166 . C169 . 109.26(5) yes
C163 . C166 . C367 . 109.68(5) yes
C163 . C166 . C368 . 109.68(5) yes
C367 . C166 . C368 . 109.26(5) yes
C163 . C166 . C369 . 109.68(5) yes
C367 . C166 . C369 . 109.26(5) yes
C368 . C166 . C369 . 109.26(5) yes
C166 . C167 . H1671 . 109.5 no
C166 . C167 . H1672 . 114.9 no
H1671 . C167 . H1672 . 109.5 no
C166 . C167 . H1673 . 103.7 no
H1671 . C167 . H1673 . 109.5 no
H1672 . C167 . H1673 . 109.5 no
C166 . C168 . H1681 . 109.2 no
C166 . C168 . H1682 . 114.9 no
H1681 . C168 . H1682 . 109.5 no
C166 . C168 . H1683 . 104.1 no
H1681 . C168 . H1683 . 109.5 no
H1682 . C168 . H1683 . 109.5 no
C166 . C169 . H1691 . 108.6 no
C166 . C169 . H1692 . 104.2 no
H1691 . C169 . H1692 . 109.5 no
C166 . C169 . H1693 . 115.4 no
H1691 . C169 . H1693 . 109.5 no
H1692 . C169 . H1693 . 109.5 no
Cl202 . C204 . Cl201 . 113.6(11) yes
Cl202 . C204 . Cl203 . 111.5(11) yes
Cl201 . C204 . Cl203 . 109.5(10) yes
Cl202 . C204 . H2041 . 106.9 no
Cl201 . C204 . H2041 . 107.5 no
Cl203 . C204 . H2041 . 107.4 no
H2051 . O205 . H2052 . 120.3 no
O22 . C223 . C224 . 108.19(6) yes
O22 . C223 . H2231 . 92.6 no
C224 . C223 . H2231 . 110.8 no
O22 . C223 . H2232 . 110.6 no
C224 . C223 . H2232 . 121.4 no
H2231 . C223 . H2232 . 109.5 no
C223 . C224 . O225 . 107.25(6) yes
C223 . C224 . H2241 . 109.5 no
O225 . C224 . H2241 . 138.2 no
C223 . C224 . H2242 . 97.0 no
O225 . C224 . H2242 . 84.7 no
H2241 . C224 . H2242 . 109.5 no
C224 . O225 . C226 . 111.08(6) yes
O225 . C226 . C227 . 107.69(6) yes
O225 . C226 . H2261 . 109.2 no
C227 . C226 . H2261 . 109.6 no
O225 . C226 . H2262 . 110.8 no
C227 . C226 . H2262 . 110.0 no
H2261 . C226 . H2262 . 109.5 no
C226 . C227 . C228 . 120.12(6) yes
C226 . C227 . H2271 . 120.1 no
C228 . C227 . H2271 . 119.7 no
C227 . C228 . C229 . 120.12(6) yes
C227 . C228 . H2281 . 119.7 no
C229 . C228 . H2281 . 120.2 no
C228 . C229 . O230 . 107.69(6) yes
C228 . C229 . H2291 . 110.4 no
O230 . C229 . H2291 . 108.3 no
C228 . C229 . H2292 . 109.7 no
O230 . C229 . H2292 . 111.2 no
H2291 . C229 . H2292 . 109.5 no
C229 . O230 . C231 . 111.07(6) yes
O230 . C231 . C232 . 107.25(6) yes
O230 . C231 . H2311 . 99.9 no
C232 . C231 . H2311 . 97.7 no
O230 . C231 . H2312 . 117.7 no
C232 . C231 . H2312 . 120.8 no
H2311 . C231 . H2312 . 109.5 no
C231 . C232 . O33 . 108.20(6) yes
C231 . C232 . H2321 . 112.3 no
O33 . C232 . H2321 . 113.5 no
C231 . C232 . H2322 . 118.7 no
O33 . C232 . H2322 . 93.4 no
H2321 . C232 . H2322 . 109.5 no
C56 . C257 . H2571 . 109.1 no
C56 . C257 . H2572 . 111.0 no
H2571 . C257 . H2572 . 109.5 no
C56 . C257 . H2573 . 108.3 no
H2571 . C257 . H2573 . 109.5 no
H2572 . C257 . H2573 . 109.5 no
C56 . C258 . H2581 . 108.9 no
C56 . C258 . H2582 . 108.3 no
H2581 . C258 . H2582 . 109.5 no
C56 . C258 . H2583 . 111.2 no
H2581 . C258 . H2583 . 109.5 no
H2582 . C258 . H2583 . 109.5 no
C56 . C259 . H2591 . 109.4 no
C56 . C259 . H2592 . 110.9 no
H2591 . C259 . H2592 . 109.5 no
C56 . C259 . H2593 . 108.1 no
H2591 . C259 . H2593 . 109.5 no
H2592 . C259 . H2593 . 109.5 no
C66 . C267 . H2671 . 109.6 no
C66 . C267 . H2672 . 123.5 no
H2671 . C267 . H2672 . 109.5 no
C66 . C267 . H2673 . 93.9 no
H2671 . C267 . H2673 . 109.5 no
H2672 . C267 . H2673 . 109.5 no
C66 . C268 . H2681 . 109.1 no
C66 . C268 . H2682 . 94.3 no
H2681 . C268 . H2682 . 109.5 no
C66 . C268 . H2683 . 123.6 no
H2681 . C268 . H2683 . 109.5 no
H2682 . C268 . H2683 . 109.5 no
C66 . C269 . H2691 . 108.8 no
C66 . C269 . H2692 . 124.0 no
H2691 . C269 . H2692 . 109.5 no
C66 . C269 . H2693 . 94.2 no
H2691 . C269 . H2693 . 109.5 no
H2692 . C269 . H2693 . 109.5 no
C76 . C277 . H2771 . 108.8 no
C76 . C277 . H2772 . 117.6 no
H2771 . C277 . H2772 . 109.5 no
C76 . C277 . H2773 . 101.6 no
H2771 . C277 . H2773 . 109.5 no
H2772 . C277 . H2773 . 109.5 no
C76 . C278 . H2781 . 109.3 no
C76 . C278 . H2782 . 101.4 no
H2781 . C278 . H2782 . 109.5 no
C76 . C278 . H2783 . 117.3 no
H2781 . C278 . H2783 . 109.5 no
H2782 . C278 . H2783 . 109.5 no
C76 . C279 . H2791 . 109.2 no
C76 . C279 . H2792 . 101.6 no
H2791 . C279 . H2792 . 109.5 no
C76 . C279 . H2793 . 117.2 no
H2791 . C279 . H2793 . 109.5 no
H2792 . C279 . H2793 . 109.5 no
C146 . C347 . H3471 . 109.3 no
C146 . C347 . H3472 . 102.7 no
H3471 . C347 . H3472 . 109.5 no
C146 . C347 . H3473 . 116.2 no
H3471 . C347 . H3473 . 109.5 no
H3472 . C347 . H3473 . 109.5 no
C146 . C348 . H3481 . 109.3 no
C146 . C348 . H3482 . 102.8 no
H3481 . C348 . H3482 . 109.5 no
C146 . C348 . H3483 . 116.0 no
H3481 . C348 . H3483 . 109.5 no
H3482 . C348 . H3483 . 109.5 no
C146 . C349 . H3491 . 108.8 no
C146 . C349 . H3492 . 116.4 no
H3491 . C349 . H3492 . 109.5 no
C146 . C349 . H3493 . 102.9 no
H3491 . C349 . H3493 . 109.5 no
H3492 . C349 . H3493 . 109.5 no
C156 . C357 . H3571 . 109.1 no
C156 . C357 . H3572 . 115.7 no
H3571 . C357 . H3572 . 109.5 no
C156 . C357 . H3573 . 103.4 no
H3571 . C357 . H3573 . 109.5 no
H3572 . C357 . H3573 . 109.5 no
C156 . C358 . H3581 . 109.1 no
C156 . C358 . H3582 . 103.4 no
H3581 . C358 . H3582 . 109.5 no
C156 . C358 . H3583 . 115.7 no
H3581 . C358 . H3583 . 109.5 no
H3582 . C358 . H3583 . 109.5 no
C156 . C359 . H3591 . 109.2 no
C156 . C359 . H3592 . 115.6 no
H3591 . C359 . H3592 . 109.5 no
C156 . C359 . H3593 . 103.4 no
H3591 . C359 . H3593 . 109.5 no
H3592 . C359 . H3593 . 109.5 no
C166 . C367 . H3671 . 109.1 no
C166 . C367 . H3672 . 100.2 no
H3671 . C367 . H3672 . 109.5 no
C166 . C367 . H3673 . 118.6 no
H3671 . C367 . H3673 . 109.5 no
H3672 . C367 . H3673 . 109.5 no
C166 . C368 . H3681 . 109.6 no
C166 . C368 . H3682 . 118.1 no
H3681 . C368 . H3682 . 109.5 no
C166 . C368 . H3683 . 100.2 no
H3681 . C368 . H3683 . 109.5 no
H3682 . C368 . H3683 . 109.5 no
C166 . C369 . H3691 . 108.7 no
C166 . C369 . H3692 . 100.6 no
H3691 . C369 . H3692 . 109.5 no
C166 . C369 . H3693 . 118.6 no
H3691 . C369 . H3693 . 109.5 no
H3692 . C369 . H3693 . 109.5 no
loop_
_geom_hbond_atom_site_label_D
_geom_hbond_site_symmetry_D
_geom_hbond_atom_site_label_H
_geom_hbond_site_symmetry_H
_geom_hbond_atom_site_label_A
_geom_hbond_site_symmetry_A
_geom_hbond_angle_DHA
_geom_hbond_distance_DH
_geom_hbond_distance_HA
_geom_hbond_distance_DA
_geom_hbond_publ_flag
C65 . H651 . C71 . 127.6(3) 0.950 2.326 3.00(3) yes
C67 . H671 . O92 2_744 150.9(10) 0.950 2.511 3.37(3) yes
C69 . H691 . O92 2_744 149.9(10) 0.950 2.543 3.40(3) yes
C77 . H772 . O25 2_645 130.4(17) 0.950 2.494 3.19(3) yes
C81 . H811 . C61 . 130.9(4) 0.950 2.394 3.10(3) yes
C118 . H1181 . O11 2_655 158.3(4) 0.950 2.490 3.39(3) yes
C129 . H1291 . O30 . 143.7(15) 0.950 2.567 3.38(3) yes
C129 . H1293 . O25 . 158.2(11) 0.950 2.585 3.49(3) yes
C129 . H1293 . C26 . 127.1(13) 0.950 2.597 3.26(3) yes
C129 . H1293 . O225 . 135.5(7) 0.950 2.392 3.14(3) yes
C137 . H1371 . C151 . 122.8(4) 0.950 2.588 3.20(3) yes
C141 . H1411 . C135 . 124.5(5) 0.950 2.506 3.14(3) yes
C155 . H1551 . C165 . 126.5(2) 0.950 2.436 3.10(3) yes
C161 . H1611 . C145 . 130.3(2) 0.950 2.396 3.10(3) yes
C204 . H2041 . O33 2_655 169.8(4) 0.950 2.260 3.20(3) yes
O205 . H2051 . C32 . 141.1(14) 1.008 2.507 3.35(3) yes
C24 . H2242 . C226 . 121(3) 0.808 2.464 2.96(3) yes
C267 . H2671 . O92 2_744 165.7(7) 0.950 2.257 3.19(3) yes
C277 . H2771 . C27 2_645 131.2(17) 0.950 2.460 3.17(3) yes
C279 . H2791 . C57 1_455 141.8(17) 0.950 2.535 3.33(3) yes
C349 . H3492 . O8 2_665 145(2) 0.950 2.133 2.96(3) yes
C359 . H3591 . C83 2_755 142.6(16) 0.950 2.553 3.36(3) yes
C229 . H2292 . C257 2_745 169.0(14) 0.950 2.581 3.52(3) yes
C227 . H2271 . C134 . 137.5(6) 0.950 2.514 3.28(3) yes
C27 . H271 . C277 2_645 129.2(19) 0.950 2.479 3.17(3) yes


_iucr_refine_instructions_details 
;
#
# Punched on 17/02/16 at 11:24:55
#
#LIST     12                                                                    
BLOCK 
CONT SCALE X'S U'S 
REM CONT O(1,OCC) 
EQUIVALENCE PART(1001, OCC) 
CONTINUE    PART(1002, OCC) 
WEIGHT -1   PART(1002, OCC) 
EQUIVALENCE PART(2001, OCC) 
CONTINUE    PART(2002, OCC) 
WEIGHT -1   PART(2002, OCC) 
EQUIVALENCE PART(3001, OCC) 
CONTINUE    PART(3002, OCC) 
WEIGHT -1   PART(3002, OCC) 
EQUIVALENCE PART(4001, OCC) 
CONTINUE    PART(4002, OCC) 
WEIGHT -1   PART(4002, OCC) 
EQUIVALENCE PART(5001, OCC) 
CONTINUE    PART(5002, OCC) 
WEIGHT -1   PART(5002, OCC) 
EQUIVALENCE PART(6001, OCC) 
CONTINUE    PART(6002, OCC) 
WEIGHT -1   PART(6002, OCC) 
EQUIVALENCE PART(7001, OCC) 
CONTINUE    PART(7002, OCC) 
WEIGHT -1   PART(7002, OCC) 
RIDE C   (   2,X'S) H   (  21,X'S) 
RIDE C   (   4,X'S) H   (  41,X'S) 
RIDE C   (   6,X'S) H   (  61,X'S) 
RIDE N   (  12,X'S) H   ( 121,X'S) 
RIDE C   (  13,X'S) H   ( 131,X'S) H   ( 132,X'S) 
RIDE C   (  14,X'S) H   ( 141,X'S) H   ( 142,X'S) 
RIDE C   (  17,X'S) H   ( 171,X'S) 
RIDE C   (  18,X'S) H   ( 181,X'S) 
RIDE C   (  20,X'S) H   ( 201,X'S) 
RIDE C   (  21,X'S) H   ( 211,X'S) 
RIDE C   (  23,X'S) H   ( 231,X'S) H   ( 232,X'S) 
RIDE C   (  24,X'S) H   ( 241,X'S) H   ( 242,X'S) 
RIDE C   (  26,X'S) H   ( 261,X'S) H   ( 262,X'S) 
RIDE C   (  27,X'S) H   ( 271,X'S) 
RIDE C   (  28,X'S) H   ( 281,X'S) 
RIDE C   (  29,X'S) H   ( 291,X'S) H   ( 292,X'S) 
RIDE C   (  31,X'S) H   ( 311,X'S) H   ( 312,X'S) 
RIDE C   (  32,X'S) H   ( 321,X'S) H   ( 322,X'S) 
RIDE C   (  35,X'S) H   ( 351,X'S) 
RIDE C   (  36,X'S) H   ( 361,X'S) 
RIDE C   (  38,X'S) H   ( 381,X'S) 
RIDE C   (  39,X'S) H   ( 391,X'S) 
RIDE C   (  41,X'S) H   ( 411,X'S) H   ( 412,X'S) 
RIDE C   (  42,X'S) H   ( 421,X'S) H   ( 422,X'S) 
RIDE N   (  43,X'S) H   ( 431,X'S) 
RIDE C   (  51,X'S) H   ( 511,X'S) 
RIDE C   (  52,X'S) H   ( 521,X'S) 
RIDE C   (  54,X'S) H   ( 541,X'S) 
RIDE C   (  55,X'S) H   ( 551,X'S) 
RIDE C   (  57,X'S) H   ( 571,X'S) H   ( 572,X'S) H   ( 573,X'S) 
RIDE C   (  58,X'S) H   ( 581,X'S) H   ( 582,X'S) H   ( 583,X'S) 
RIDE C   (  59,X'S) H   ( 591,X'S) H   ( 592,X'S) H   ( 593,X'S) 
RIDE C   (  61,X'S) H   ( 611,X'S) 
RIDE C   (  62,X'S) H   ( 621,X'S) 
RIDE C   (  64,X'S) H   ( 641,X'S) 
RIDE C   (  65,X'S) H   ( 651,X'S) 
RIDE C   (  67,X'S) H   ( 671,X'S) H   ( 672,X'S) H   ( 673,X'S) 
RIDE C   (  68,X'S) H   ( 681,X'S) H   ( 682,X'S) H   ( 683,X'S) 
RIDE C   (  69,X'S) H   ( 691,X'S) H   ( 692,X'S) H   ( 693,X'S) 
RIDE C   (  71,X'S) H   ( 711,X'S) 
RIDE C   (  72,X'S) H   ( 721,X'S) 
RIDE C   (  74,X'S) H   ( 741,X'S) 
RIDE C   (  75,X'S) H   ( 751,X'S) 
RIDE C   (  77,X'S) H   ( 771,X'S) H   ( 772,X'S) H   ( 773,X'S) 
RIDE C   (  78,X'S) H   ( 781,X'S) H   ( 782,X'S) H   ( 783,X'S) 
RIDE C   (  79,X'S) H   ( 791,X'S) H   ( 792,X'S) H   ( 793,X'S) 
RIDE C   (  81,X'S) H   ( 811,X'S) 
RIDE C   (  82,X'S) H   ( 821,X'S) 
RIDE C   (  84,X'S) H   ( 841,X'S) 
RIDE C   (  85,X'S) H   ( 851,X'S) 
RIDE C   (  87,X'S) H   ( 871,X'S) H   ( 872,X'S) 
RIDE C   (  88,X'S) H   ( 881,X'S) H   ( 882,X'S) 
RIDE C   (  89,X'S) H   ( 891,X'S) H   ( 892,X'S) 
RIDE C   (  94,X'S) H   ( 941,X'S) 
RIDE C   (  95,X'S) H   ( 951,X'S) 
RIDE C   ( 105,X'S) H   (1051,X'S) 
RIDE C   ( 106,X'S) H   (1061,X'S) 
RIDE C   ( 110,X'S) H   (1101,X'S) H   (1102,X'S) 
RIDE C   ( 112,X'S) H   (1121,X'S) 
RIDE C   ( 113,X'S) H   (1131,X'S) 
RIDE C   ( 115,X'S) H   (1151,X'S) 
RIDE C   ( 116,X'S) H   (1161,X'S) 
RIDE C   ( 118,X'S) H   (1181,X'S) 
RIDE C   ( 119,X'S) H   (1191,X'S) 
RIDE C   ( 121,X'S) H   (1211,X'S) 
RIDE C   ( 122,X'S) H   (1221,X'S) 
RIDE C   ( 123,X'S) H   (1231,X'S) H   (1232,X'S) 
RIDE C   ( 129,X'S) H   (1291,X'S) H   (1292,X'S) H   (1293,X'S) 
RIDE C   ( 131,X'S) H   (1311,X'S) H   (1312,X'S) 
RIDE C   ( 134,X'S) H   (1341,X'S) 
RIDE C   ( 135,X'S) H   (1351,X'S) 
RIDE C   ( 137,X'S) H   (1371,X'S) 
RIDE C   ( 138,X'S) H   (1381,X'S) 
RIDE C   ( 141,X'S) H   (1411,X'S) 
RIDE C   ( 142,X'S) H   (1421,X'S) 
RIDE C   ( 144,X'S) H   (1441,X'S) 
RIDE C   ( 145,X'S) H   (1451,X'S) 
RIDE C   ( 147,X'S) H   (1471,X'S) H   (1472,X'S) H   (1473,X'S) 
RIDE C   ( 148,X'S) H   (1481,X'S) H   (1482,X'S) H   (1483,X'S) 
RIDE C   ( 149,X'S) H   (1491,X'S) H   (1492,X'S) H   (1493,X'S) 
RIDE C   ( 151,X'S) H   (1511,X'S) 
RIDE C   ( 152,X'S) H   (1521,X'S) 
RIDE C   ( 154,X'S) H   (1541,X'S) 
RIDE C   ( 155,X'S) H   (1551,X'S) 
RIDE C   ( 157,X'S) H   (1571,X'S) H   (1572,X'S) H   (1573,X'S) 
RIDE C   ( 158,X'S) H   (1581,X'S) H   (1582,X'S) H   (1583,X'S) 
RIDE C   ( 159,X'S) H   (1591,X'S) H   (1592,X'S) H   (1593,X'S) 
RIDE C   ( 161,X'S) H   (1611,X'S) 
RIDE C   ( 162,X'S) H   (1621,X'S) 
RIDE C   ( 164,X'S) H   (1641,X'S) 
RIDE C   ( 165,X'S) H   (1651,X'S) 
RIDE C   ( 167,X'S) H   (1671,X'S) H   (1672,X'S) H   (1673,X'S) 
RIDE C   ( 168,X'S) H   (1681,X'S) H   (1682,X'S) H   (1683,X'S) 
RIDE C   ( 169,X'S) H   (1691,X'S) H   (1692,X'S) H   (1693,X'S) 
RIDE C   ( 204,X'S) H   (2041,X'S) 
RIDE O   ( 205,X'S) H   (2052,X'S) H   (2051,X'S) 
RIDE C   ( 223,X'S) H   (2231,X'S) H   (2232,X'S) 
RIDE C   ( 224,X'S) H   (2241,X'S) H   (2242,X'S) 
RIDE C   ( 226,X'S) H   (2261,X'S) H   (2262,X'S) 
RIDE C   ( 227,X'S) H   (2271,X'S) 
RIDE C   ( 228,X'S) H   (2281,X'S) 
RIDE C   ( 229,X'S) H   (2291,X'S) H   (2292,X'S) 
RIDE C   ( 231,X'S) H   (2311,X'S) H   (2312,X'S) 
RIDE C   ( 232,X'S) H   (2321,X'S) H   (2322,X'S) 
RIDE C   ( 257,X'S) H   (2571,X'S) H   (2572,X'S) H   (2573,X'S) 
RIDE C   ( 258,X'S) H   (2581,X'S) H   (2582,X'S) H   (2583,X'S) 
RIDE C   ( 259,X'S) H   (2591,X'S) H   (2592,X'S) H   (2593,X'S) 
RIDE C   ( 267,X'S) H   (2671,X'S) H   (2672,X'S) H   (2673,X'S) 
RIDE C   ( 268,X'S) H   (2681,X'S) H   (2682,X'S) H   (2683,X'S) 
RIDE C   ( 269,X'S) H   (2691,X'S) H   (2692,X'S) H   (2693,X'S) 
RIDE C   ( 277,X'S) H   (2771,X'S) H   (2772,X'S) H   (2773,X'S) 
RIDE C   ( 278,X'S) H   (2781,X'S) H   (2782,X'S) H   (2783,X'S) 
RIDE C   ( 279,X'S) H   (2791,X'S) H   (2792,X'S) H   (2793,X'S) 
RIDE C   ( 347,X'S) H   (3471,X'S) H   (3472,X'S) H   (3473,X'S) 
RIDE C   ( 348,X'S) H   (3481,X'S) H   (3482,X'S) H   (3483,X'S) 
RIDE C   ( 349,X'S) H   (3491,X'S) H   (3492,X'S) H   (3493,X'S) 
RIDE C   ( 357,X'S) H   (3571,X'S) H   (3572,X'S) H   (3573,X'S) 
RIDE C   ( 358,X'S) H   (3581,X'S) H   (3582,X'S) H   (3583,X'S) 
RIDE C   ( 359,X'S) H   (3591,X'S) H   (3592,X'S) H   (3593,X'S) 
RIDE C   ( 367,X'S) H   (3671,X'S) H   (3672,X'S) H   (3673,X'S) 
RIDE C   ( 368,X'S) H   (3681,X'S) H   (3682,X'S) H   (3683,X'S) 
RIDE C   ( 369,X'S) H   (3691,X'S) H   (3692,X'S) H   (3693,X'S) 
END                                                                             
#
# Punched on 17/02/16 at 11:24:55
#
#LIST     16                                                                    
REM 
REM  STOPPER - PHENYL GROUPS 
REM 
SAME  C(49)  C(50)  C(51)  C(52)  C(53)  C(54)  C(55)  C(56)  AND 
CONT  C(49)  C(50)  C(55)  C(54)  C(53)  C(52)  C(51)  C(56)  AND 
CONT  C(56)  C(53)  C(54)  C(55)  C(50)  C(51)  C(52)  C(49)  AND 
CONT  C(56)  C(53)  C(52)  C(51)  C(50)  C(55)  C(54)  C(49)  AND 
CONT  C(49)  C(60)  C(61)  C(62)  C(63)  C(64)  C(65)  C(66)  AND 
CONT  C(49)  C(60)  C(65)  C(64)  C(63)  C(62)  C(61)  C(66)  AND 
CONT  C(66)  C(63)  C(64)  C(65)  C(60)  C(61)  C(62)  C(49)  AND 
CONT  C(66)  C(63)  C(62)  C(61)  C(60)  C(65)  C(64)  C(49)  AND 
CONT  C(49)  C(70)  C(71)  C(72)  C(73)  C(74)  C(75)  C(76)  AND 
CONT  C(49)  C(70)  C(75)  C(74)  C(73)  C(72)  C(71)  C(76)  AND 
CONT  C(76)  C(73)  C(74)  C(75)  C(70)  C(71)  C(72)  C(49)  AND 
CONT  C(76)  C(73)  C(72)  C(71)  C(70)  C(75)  C(74)  C(49)  AND 
CONT  C(139)  C(140)  C(141)  C(142)  C(143)  C(144)  C(145)  C(146)  AND 
CONT  C(139)  C(140)  C(145)  C(144)  C(143)  C(142)  C(141)  C(146)  AND 
CONT  C(146)  C(143)  C(144)  C(145)  C(140)  C(141)  C(142)  C(139)  AND 
CONT  C(146)  C(143)  C(142)  C(141)  C(140)  C(145)  C(144)  C(139)  AND 
CONT  C(139)  C(150)  C(151)  C(152)  C(153)  C(154)  C(155)  C(156)  AND 
CONT  C(139)  C(150)  C(155)  C(154)  C(153)  C(152)  C(151)  C(156)  AND 
CONT  C(156)  C(153)  C(154)  C(155)  C(150)  C(151)  C(152)  C(139)  AND 
CONT  C(156)  C(153)  C(152)  C(151)  C(150)  C(155)  C(154)  C(139)  AND 
CONT  C(139)  C(160)  C(161)  C(162)  C(163)  C(164)  C(165)  C(166)  AND 
CONT  C(139)  C(160)  C(165)  C(164)  C(163)  C(162)  C(161)  C(166)  AND 
CONT  C(166)  C(163)  C(164)  C(165)  C(160)  C(161)  C(162)  C(139)  AND 
CONT  C(166)  C(163)  C(162)  C(161)  C(160)  C(165)  C(164)  C(139) 
PLANAR  C(49)  C(50)  C(51)  C(52)  C(53)  C(54)  C(55)  C(56) 
PLANAR  C(49)  C(60)  C(61)  C(62)  C(63)  C(64)  C(65)  C(66) 
PLANAR  C(49)  C(70)  C(71)  C(72)  C(73)  C(74)  C(75)  C(76) 
PLANAR  C(139)  C(140)  C(141)  C(142)  C(143)  C(144)  C(145)  C(146) 
PLANAR  C(139)  C(150)  C(151)  C(152)  C(153)  C(154)  C(155)  C(156) 
PLANAR  C(139)  C(160)  C(161)  C(162)  C(163)  C(164)  C(165)  C(166) 
REM 
REM  STOPPER - TERT-BUTYL 
REM 
SAME  C(53)  C(56)  C(57)  C(58)  C(59)  AND 
CONT  C(53)  C(56)  C(58)  C(59)  C(57)  AND 
CONT  C(53)  C(56)  C(59)  C(57)  C(58)  AND 
CONT  C(63)  C(66)  C(67)  C(68)  C(69)  AND 
CONT  C(63)  C(66)  C(68)  C(69)  C(67)  AND 
CONT  C(63)  C(66)  C(69)  C(67)  C(68)  AND 
CONT  C(73)  C(76)  C(77)  C(78)  C(79)  AND 
CONT  C(73)  C(76)  C(78)  C(79)  C(77)  AND 
CONT  C(73)  C(76)  C(79)  C(77)  C(78)  AND 
CONT  C(143)  C(146)  C(147)  C(148)  C(149)  AND 
CONT  C(143)  C(146)  C(148)  C(149)  C(147)  AND 
CONT  C(143)  C(146)  C(149)  C(147)  C(148)  AND 
CONT  C(153)  C(156)  C(157)  C(158)  C(159)  AND 
CONT  C(153)  C(156)  C(158)  C(159)  C(157)  AND 
CONT  C(153)  C(156)  C(159)  C(157)  C(158)  AND 
CONT  C(163)  C(166)  C(167)  C(168)  C(169)  AND 
CONT  C(163)  C(166)  C(168)  C(169)  C(167)  AND 
CONT  C(163)  C(166)  C(169)  C(167)  C(168)  AND 
CONT  C(53)  C(56)  C(257)  C(258)  C(259)  AND 
CONT  C(53)  C(56)  C(258)  C(259)  C(257)  AND 
CONT  C(53)  C(56)  C(259)  C(257)  C(258)  AND 
CONT  C(63)  C(66)  C(267)  C(268)  C(269)  AND 
CONT  C(63)  C(66)  C(268)  C(269)  C(267)  AND 
CONT  C(63)  C(66)  C(269)  C(267)  C(268)  AND 
CONT  C(73)  C(76)  C(277)  C(278)  C(279)  AND 
CONT  C(73)  C(76)  C(278)  C(279)  C(277)  AND 
CONT  C(73)  C(76)  C(279)  C(277)  C(278)  AND 
CONT  C(143)  C(146)  C(347)  C(348)  C(349)  AND 
CONT  C(143)  C(146)  C(348)  C(349)  C(347)  AND 
CONT  C(143)  C(146)  C(349)  C(347)  C(348)  AND 
CONT  C(163)  C(166)  C(367)  C(368)  C(369)  AND 
CONT  C(163)  C(166)  C(368)  C(369)  C(367)  AND 
CONT  C(163)  C(166)  C(369)  C(367)  C(368)  AND 
CONT  C(153)  C(156)  C(357)  C(358)  C(359)  AND 
CONT  C(153)  C(156)  C(358)  C(359)  C(357)  AND 
CONT  C(153)  C(156)  C(359)  C(357)  C(358) 
REM 
REM  HYDROQUINONES 
REM 
SAME O(15) C(16) C(17) C(18) C(19) C(20) C(21) O(22) AND 
CONT O(15) C(16) C(21) C(20) C(19) C(18) C(17) O(22) AND 
CONT O(22) C(19) C(18) C(17) C(16) C(21) C(20) O(15) AND 
CONT O(22) C(19) C(20) C(21) C(16) C(17) C(18) O(15) AND 
CONT O(40) C(37) C(36) C(35) C(34) C(39) C(38) O(33) AND 
CONT O(40) C(37) C(38) C(39) C(34) C(35) C(36) O(33) AND 
CONT O(33) C(34) C(35) C(36) C(37) C(38) C(39) O(40) AND 
CONT O(33) C(34) C(39) C(38) C(37) C(36) C(35) O(40) 
REM 
REM POLYETHER 
REM 
SAME O(22) C(23) C(24) O(25) C(26) C(27) C(28) C(29) 
CONT O(30) C(31) C(32) O(33) AND 
CONT O(33) C(32) C(31) O(30) C(29) C(28) C(27) C(26) 
CONT O(25) C(24) C(23) O(22) AND 
CONT O(22) C(223) C(224) O(225) C(226) C(227) C(228) C(229) 
CONT O(230) C(231) C(232) O(33) AND 
CONT O(33) C(232) C(231) O(230) C(229) C(228) C(227) C(226) 
CONT O(225) C(224) C(223) O(22) 
DIST 1.52 , 0.01 = C(23) TO C(24), C(26) TO C(27), 
CONT C(28) TO C(29), C(31) TO C(32) 
DIST 1.34 , 0.01 = C(27) TO C(28) 
DIST 1.43 , 0.01 = O(22) TO C(23), C(24) TO O(25) 
CONT O(25) TO C(26), C(29) TO O(30), O(30) TO C(31) 
CONT C(32) TO O(33) 
ANGLE 109 , 1 = C(19) TO O(22) TO C(23), O(22) TO C(23) TO C(24) 
CONT C(23) TO C(24) TO O(25), C(24) TO O(25) TO C(26), 
CONT O(25) TO C(26) TO C(27), C(28) TO C(29) TO O(30) 
CONT C(29) TO O(30) TO C(31), O(30) TO C(31) TO C(32) 
CONT C(31) TO C(32) TO O(33), C(32) TO O(33) TO C(34) 
ANGLE 120 , 1 = C(26) TO C(27) TO C(28), C(27) TO C(28) TO C(29) 
REM 
REM ALKYL CHAIN 
REM 
DIST 1.41, 0.01 = O(86) TO C(87) 
DIST 1.54, 0.01 = C(87) TO C(88) C(88) TO C(89) 
REM 
REM PHENYL GROUPS 
REM 
DIST 1.40 , 0.01 = C(1) TO C(2), C(2) TO C(3), C(3) TO C(4) 
CONT C(4) TO C(5), C(5) TO C(6), C(6) TO C(1) 
CONT C(16) TO C(17), C(17) TO C(18), C(18) TO C(19) 
CONT C(19) TO C(20), C(20) TO C(21), C(21) TO C(16) 
CONT C(80) TO C(81), C(81) TO C(82), C(82) TO C(83) 
CONT C(83) TO C(84), C(84) TO C(85), C(85) TO C(80) 
CONT C(111) TO C(112), C(112) TO C(113), C(113) TO C(114) 
CONT C(114) TO C(115), C(115) TO C(116), C(116) TO C(111) 
CONT C(117) TO C(118), C(118) TO C(119), C(119) TO C(120) 
CONT C(120) TO C(121), C(121) TO C(122), C(122) TO C(117) 
ANGLE 120, 1 = C(1) TO C(2) TO C(3), C(2) TO C(3) TO C(4) 
CONT C(3) TO C(4) TO C(5), C(4) TO C(5) TO C(6) 
CONT C(5) TO C(6) TO C(1), C(6) TO C(1) TO C(2) 
CONT C(16) TO C(17) TO C(18), C(17) TO C(18) TO C(19) 
CONT C(18) TO C(19) TO C(20), C(19) TO C(20) TO C(21) 
CONT C(20) TO C(21) TO C(16), C(21) TO C(16) TO C(17) 
CONT C(80) TO C(81) TO C(82), C(81) TO C(82) TO C(83) 
CONT C(82) TO C(83) TO C(84), C(83) TO C(84) TO C(85) 
CONT C(84) TO C(85) TO C(80), C(85) TO C(80) TO C(81) 
CONT C(111) TO C(112) TO C(113), C(112) TO C(113) TO C(114) 
CONT C(113) TO C(114) TO C(115), C(114) TO C(115) TO C(116) 
CONT C(115) TO C(116) TO C(111), C(116) TO C(111) TO C(112) 
CONT C(117) TO C(118) TO C(119), C(118) TO C(119) TO C(120) 
CONT C(119) TO C(120) TO C(121), C(120) TO C(121) TO C(122) 
CONT C(121) TO C(122) TO C(117), C(122) TO C(117) TO C(118) 
REM 
REM CHLOROFORM 
REM 
DIST 1.77, 0.01 = C(204) TO CL(201), C(204) TO CL(202) 
CONT C(204) TO CL(203) 
ANGLE 111, 2 = CL(201) TO C(204) TO CL(202) 
CONT CL(202) TO C(204) TO CL(203), CL(203) TO C(204) TO CL(201) 
REM 
REM   HREST   START (DO NOT REMOVE THIS LINE) 
REM   HREST   END (DO NOT REMOVE THIS LINE) 
REM   DELU   START (DO NOT REMOVE THIS LINE) 
VIBR .0, 0.00100 = C(1) TO C(2) 
VIBR .0, 0.00100 = C(1) TO C(6) 
VIBR .0, 0.00100 = C(1) TO N(7) 
VIBR .0, 0.00250 = C(6) TO C(2) 
VIBR .0, 0.00250 = N(7) TO C(2) 
VIBR .0, 0.00250 = N(7) TO C(6) 
VIBR .0, 0.00100 = C(2) TO C(3) 
VIBR .0, 0.00250 = C(3) TO C(1) 
VIBR .0, 0.00100 = C(3) TO C(4) 
VIBR .0, 0.00100 = C(3) TO C(10) 
VIBR .0, 0.00250 = C(4) TO C(2) 
VIBR .0, 0.00250 = C(10) TO C(2) 
VIBR .0, 0.00250 = C(10) TO C(4) 
VIBR .0, 0.00100 = C(4) TO C(5) 
VIBR .0, 0.00250 = C(5) TO C(3) 
VIBR .0, 0.00100 = C(5) TO C(6) 
VIBR .0, 0.00100 = C(5) TO C(44) 
VIBR .0, 0.00250 = C(6) TO C(4) 
VIBR .0, 0.00250 = C(44) TO C(4) 
VIBR .0, 0.00250 = C(44) TO C(6) 
VIBR .0, 0.00250 = C(1) TO C(5) 
VIBR .0, 0.00100 = N(7) TO O(8) 
VIBR .0, 0.00100 = N(7) TO O(9) 
VIBR .0, 0.00250 = O(8) TO C(1) 
VIBR .0, 0.00250 = O(9) TO C(1) 
VIBR .0, 0.00250 = O(9) TO O(8) 
VIBR .0, 0.00100 = C(10) TO O(11) 
VIBR .0, 0.00100 = C(10) TO N(12) 
VIBR .0, 0.00250 = O(11) TO C(3) 
VIBR .0, 0.00250 = N(12) TO C(3) 
VIBR .0, 0.00250 = N(12) TO O(11) 
VIBR .0, 0.00100 = N(12) TO C(13) 
VIBR .0, 0.00250 = C(13) TO C(10) 
VIBR .0, 0.00100 = C(13) TO C(14) 
VIBR .0, 0.00250 = C(14) TO N(12) 
VIBR .0, 0.00100 = C(14) TO O(15) 
VIBR .0, 0.00250 = O(15) TO C(13) 
VIBR .0, 0.00100 = O(15) TO C(16) 
VIBR .0, 0.00250 = C(16) TO C(14) 
VIBR .0, 0.00100 = C(16) TO C(17) 
VIBR .0, 0.00100 = C(16) TO C(21) 
VIBR .0, 0.00250 = C(17) TO O(15) 
VIBR .0, 0.00250 = C(21) TO O(15) 
VIBR .0, 0.00250 = C(21) TO C(17) 
VIBR .0, 0.00100 = C(17) TO C(18) 
VIBR .0, 0.00250 = C(18) TO C(16) 
VIBR .0, 0.00100 = C(18) TO C(19) 
VIBR .0, 0.00250 = C(19) TO C(17) 
VIBR .0, 0.00100 = C(19) TO C(20) 
VIBR .0, 0.00100 = C(19) TO O(22) 
VIBR .0, 0.00250 = C(20) TO C(18) 
VIBR .0, 0.00250 = O(22) TO C(18) 
VIBR .0, 0.00250 = O(22) TO C(20) 
VIBR .0, 0.00100 = C(20) TO C(21) 
VIBR .0, 0.00250 = C(21) TO C(19) 
VIBR .0, 0.00250 = C(20) TO C(16) 
VIBR .0, 0.00100 = O(22) TO C(23) 
VIBR .0, 0.00250 = C(23) TO C(19) 
VIBR .0, 0.00100 = O(22) TO C(223) 
VIBR .0, 0.00250 = C(223) TO C(19) 
VIBR .0, 0.00100 = C(23) TO C(24) 
VIBR .0, 0.00250 = C(24) TO O(22) 
VIBR .0, 0.00100 = C(24) TO O(25) 
VIBR .0, 0.00250 = O(25) TO C(23) 
VIBR .0, 0.00100 = O(25) TO C(26) 
VIBR .0, 0.00250 = C(26) TO C(24) 
VIBR .0, 0.00100 = C(26) TO C(27) 
VIBR .0, 0.00250 = C(27) TO O(25) 
VIBR .0, 0.00100 = C(27) TO C(28) 
VIBR .0, 0.00250 = C(28) TO C(26) 
VIBR .0, 0.00100 = C(28) TO C(29) 
VIBR .0, 0.00250 = C(29) TO C(27) 
VIBR .0, 0.00100 = C(29) TO O(30) 
VIBR .0, 0.00250 = O(30) TO C(28) 
VIBR .0, 0.00100 = O(30) TO C(31) 
VIBR .0, 0.00250 = C(31) TO C(29) 
VIBR .0, 0.00100 = C(31) TO C(32) 
VIBR .0, 0.00250 = C(32) TO O(30) 
VIBR .0, 0.00100 = C(32) TO O(33) 
VIBR .0, 0.00250 = O(33) TO C(31) 
VIBR .0, 0.00100 = O(33) TO C(34) 
VIBR .0, 0.00250 = C(34) TO C(32) 
VIBR .0, 0.00100 = O(33) TO C(34) 
VIBR .0, 0.00100 = O(33) TO C(232) 
VIBR .0, 0.00250 = C(232) TO C(34) 
VIBR .0, 0.00100 = C(34) TO C(35) 
VIBR .0, 0.00100 = C(34) TO C(39) 
VIBR .0, 0.00250 = C(35) TO O(33) 
VIBR .0, 0.00250 = C(39) TO O(33) 
VIBR .0, 0.00250 = C(39) TO C(35) 
VIBR .0, 0.00100 = C(35) TO C(36) 
VIBR .0, 0.00250 = C(36) TO C(34) 
VIBR .0, 0.00100 = C(36) TO C(37) 
VIBR .0, 0.00250 = C(37) TO C(35) 
VIBR .0, 0.00100 = C(37) TO C(38) 
VIBR .0, 0.00100 = C(37) TO O(40) 
VIBR .0, 0.00250 = C(38) TO C(36) 
VIBR .0, 0.00250 = O(40) TO C(36) 
VIBR .0, 0.00250 = O(40) TO C(38) 
VIBR .0, 0.00100 = C(38) TO C(39) 
VIBR .0, 0.00250 = C(39) TO C(37) 
VIBR .0, 0.00250 = C(38) TO C(34) 
VIBR .0, 0.00100 = O(40) TO C(41) 
VIBR .0, 0.00250 = C(41) TO C(37) 
VIBR .0, 0.00100 = C(41) TO C(42) 
VIBR .0, 0.00250 = C(42) TO O(40) 
VIBR .0, 0.00100 = C(42) TO N(43) 
VIBR .0, 0.00250 = N(43) TO C(41) 
VIBR .0, 0.00100 = N(43) TO C(44) 
VIBR .0, 0.00250 = C(44) TO C(42) 
VIBR .0, 0.00100 = C(44) TO O(45) 
VIBR .0, 0.00250 = N(43) TO C(5) 
VIBR .0, 0.00250 = O(45) TO C(5) 
VIBR .0, 0.00250 = O(45) TO N(43) 
VIBR .0, 0.00100 = C(49) TO C(50) 
VIBR .0, 0.00100 = C(49) TO C(60) 
VIBR .0, 0.00100 = C(49) TO C(70) 
VIBR .0, 0.00100 = C(49) TO C(80) 
VIBR .0, 0.00250 = C(60) TO C(50) 
VIBR .0, 0.00250 = C(70) TO C(50) 
VIBR .0, 0.00250 = C(70) TO C(60) 
VIBR .0, 0.00250 = C(80) TO C(50) 
VIBR .0, 0.00250 = C(80) TO C(60) 
VIBR .0, 0.00250 = C(80) TO C(70) 
VIBR .0, 0.00100 = C(50) TO C(51) 
VIBR .0, 0.00100 = C(50) TO C(55) 
VIBR .0, 0.00250 = C(51) TO C(49) 
VIBR .0, 0.00250 = C(55) TO C(49) 
VIBR .0, 0.00250 = C(55) TO C(51) 
VIBR .0, 0.00100 = C(51) TO C(52) 
VIBR .0, 0.00250 = C(52) TO C(50) 
VIBR .0, 0.00100 = C(52) TO C(53) 
VIBR .0, 0.00250 = C(53) TO C(51) 
VIBR .0, 0.00100 = C(53) TO C(54) 
VIBR .0, 0.00100 = C(53) TO C(56) 
VIBR .0, 0.00250 = C(54) TO C(52) 
VIBR .0, 0.00250 = C(56) TO C(52) 
VIBR .0, 0.00250 = C(56) TO C(54) 
VIBR .0, 0.00100 = C(54) TO C(55) 
VIBR .0, 0.00250 = C(55) TO C(53) 
VIBR .0, 0.00250 = C(54) TO C(50) 
VIBR .0, 0.00100 = C(56) TO C(57) 
VIBR .0, 0.00100 = C(56) TO C(58) 
VIBR .0, 0.00100 = C(56) TO C(59) 
VIBR .0, 0.00250 = C(57) TO C(53) 
VIBR .0, 0.00250 = C(58) TO C(53) 
VIBR .0, 0.00250 = C(58) TO C(57) 
VIBR .0, 0.00250 = C(59) TO C(53) 
VIBR .0, 0.00250 = C(59) TO C(57) 
VIBR .0, 0.00250 = C(59) TO C(58) 
VIBR .0, 0.00100 = C(56) TO C(257) 
VIBR .0, 0.00100 = C(56) TO C(258) 
VIBR .0, 0.00100 = C(56) TO C(259) 
VIBR .0, 0.00250 = C(257) TO C(53) 
VIBR .0, 0.00250 = C(258) TO C(53) 
VIBR .0, 0.00250 = C(258) TO C(257) 
VIBR .0, 0.00250 = C(259) TO C(53) 
VIBR .0, 0.00250 = C(259) TO C(257) 
VIBR .0, 0.00250 = C(259) TO C(258) 
VIBR .0, 0.00100 = C(60) TO C(61) 
VIBR .0, 0.00100 = C(60) TO C(65) 
VIBR .0, 0.00250 = C(61) TO C(49) 
VIBR .0, 0.00250 = C(65) TO C(49) 
VIBR .0, 0.00250 = C(65) TO C(61) 
VIBR .0, 0.00100 = C(61) TO C(62) 
VIBR .0, 0.00250 = C(62) TO C(60) 
VIBR .0, 0.00100 = C(62) TO C(63) 
VIBR .0, 0.00250 = C(63) TO C(61) 
VIBR .0, 0.00100 = C(63) TO C(64) 
VIBR .0, 0.00100 = C(63) TO C(66) 
VIBR .0, 0.00250 = C(64) TO C(62) 
VIBR .0, 0.00250 = C(66) TO C(62) 
VIBR .0, 0.00250 = C(66) TO C(64) 
VIBR .0, 0.00100 = C(64) TO C(65) 
VIBR .0, 0.00250 = C(65) TO C(63) 
VIBR .0, 0.00250 = C(64) TO C(60) 
VIBR .0, 0.00100 = C(66) TO C(67) 
VIBR .0, 0.00100 = C(66) TO C(68) 
VIBR .0, 0.00100 = C(66) TO C(69) 
VIBR .0, 0.00250 = C(67) TO C(63) 
VIBR .0, 0.00250 = C(68) TO C(63) 
VIBR .0, 0.00250 = C(68) TO C(67) 
VIBR .0, 0.00250 = C(69) TO C(63) 
VIBR .0, 0.00250 = C(69) TO C(67) 
VIBR .0, 0.00250 = C(69) TO C(68) 
VIBR .0, 0.00100 = C(66) TO C(267) 
VIBR .0, 0.00100 = C(66) TO C(268) 
VIBR .0, 0.00100 = C(66) TO C(269) 
VIBR .0, 0.00250 = C(267) TO C(63) 
VIBR .0, 0.00250 = C(268) TO C(63) 
VIBR .0, 0.00250 = C(268) TO C(267) 
VIBR .0, 0.00250 = C(269) TO C(63) 
VIBR .0, 0.00250 = C(269) TO C(267) 
VIBR .0, 0.00250 = C(269) TO C(268) 
VIBR .0, 0.00100 = C(70) TO C(71) 
VIBR .0, 0.00100 = C(70) TO C(75) 
VIBR .0, 0.00250 = C(71) TO C(49) 
VIBR .0, 0.00250 = C(75) TO C(49) 
VIBR .0, 0.00250 = C(75) TO C(71) 
VIBR .0, 0.00100 = C(71) TO C(72) 
VIBR .0, 0.00250 = C(72) TO C(70) 
VIBR .0, 0.00100 = C(72) TO C(73) 
VIBR .0, 0.00250 = C(73) TO C(71) 
VIBR .0, 0.00100 = C(73) TO C(74) 
VIBR .0, 0.00100 = C(73) TO C(76) 
VIBR .0, 0.00250 = C(74) TO C(72) 
VIBR .0, 0.00250 = C(76) TO C(72) 
VIBR .0, 0.00250 = C(76) TO C(74) 
VIBR .0, 0.00100 = C(74) TO C(75) 
VIBR .0, 0.00250 = C(75) TO C(73) 
VIBR .0, 0.00250 = C(74) TO C(70) 
VIBR .0, 0.00100 = C(76) TO C(77) 
VIBR .0, 0.00100 = C(76) TO C(78) 
VIBR .0, 0.00100 = C(76) TO C(79) 
VIBR .0, 0.00250 = C(77) TO C(73) 
VIBR .0, 0.00250 = C(78) TO C(73) 
VIBR .0, 0.00250 = C(78) TO C(77) 
VIBR .0, 0.00250 = C(79) TO C(73) 
VIBR .0, 0.00250 = C(79) TO C(77) 
VIBR .0, 0.00250 = C(79) TO C(78) 
VIBR .0, 0.00100 = C(76) TO C(277) 
VIBR .0, 0.00100 = C(76) TO C(278) 
VIBR .0, 0.00100 = C(76) TO C(279) 
VIBR .0, 0.00250 = C(277) TO C(73) 
VIBR .0, 0.00250 = C(278) TO C(73) 
VIBR .0, 0.00250 = C(278) TO C(277) 
VIBR .0, 0.00250 = C(279) TO C(73) 
VIBR .0, 0.00250 = C(279) TO C(277) 
VIBR .0, 0.00250 = C(279) TO C(278) 
VIBR .0, 0.00100 = C(80) TO C(81) 
VIBR .0, 0.00100 = C(80) TO C(85) 
VIBR .0, 0.00250 = C(81) TO C(49) 
VIBR .0, 0.00250 = C(85) TO C(49) 
VIBR .0, 0.00250 = C(85) TO C(81) 
VIBR .0, 0.00100 = C(81) TO C(82) 
VIBR .0, 0.00250 = C(82) TO C(80) 
VIBR .0, 0.00100 = C(82) TO C(83) 
VIBR .0, 0.00250 = C(83) TO C(81) 
VIBR .0, 0.00100 = C(83) TO C(84) 
VIBR .0, 0.00100 = C(83) TO O(86) 
VIBR .0, 0.00250 = C(84) TO C(82) 
VIBR .0, 0.00250 = O(86) TO C(82) 
VIBR .0, 0.00250 = O(86) TO C(84) 
VIBR .0, 0.00100 = C(84) TO C(85) 
VIBR .0, 0.00250 = C(85) TO C(83) 
VIBR .0, 0.00250 = C(84) TO C(80) 
VIBR .0, 0.00100 = O(86) TO C(87) 
VIBR .0, 0.00250 = C(87) TO C(83) 
VIBR .0, 0.00100 = C(87) TO C(88) 
VIBR .0, 0.00250 = C(88) TO O(86) 
VIBR .0, 0.00100 = C(88) TO C(89) 
VIBR .0, 0.00250 = C(89) TO C(87) 
VIBR .0, 0.00100 = C(89) TO N(90) 
VIBR .0, 0.00250 = N(90) TO C(88) 
VIBR .0, 0.00100 = N(90) TO C(91) 
VIBR .0, 0.00100 = N(90) TO C(108) 
VIBR .0, 0.00250 = C(91) TO C(89) 
VIBR .0, 0.00250 = C(108) TO C(89) 
VIBR .0, 0.00250 = C(108) TO C(91) 
VIBR .0, 0.00100 = C(91) TO O(92) 
VIBR .0, 0.00100 = C(91) TO C(93) 
VIBR .0, 0.00250 = O(92) TO N(90) 
VIBR .0, 0.00250 = C(93) TO N(90) 
VIBR .0, 0.00250 = C(93) TO O(92) 
VIBR .0, 0.00100 = C(93) TO C(94) 
VIBR .0, 0.00100 = C(93) TO C(98) 
VIBR .0, 0.00250 = C(94) TO C(91) 
VIBR .0, 0.00250 = C(98) TO C(91) 
VIBR .0, 0.00250 = C(98) TO C(94) 
VIBR .0, 0.00100 = C(94) TO C(95) 
VIBR .0, 0.00250 = C(95) TO C(93) 
VIBR .0, 0.00100 = C(95) TO C(96) 
VIBR .0, 0.00250 = C(96) TO C(94) 
VIBR .0, 0.00100 = C(96) TO C(97) 
VIBR .0, 0.00100 = C(96) TO C(99) 
VIBR .0, 0.00250 = C(97) TO C(95) 
VIBR .0, 0.00250 = C(99) TO C(95) 
VIBR .0, 0.00250 = C(99) TO C(97) 
VIBR .0, 0.00100 = C(97) TO C(98) 
VIBR .0, 0.00100 = C(97) TO C(104) 
VIBR .0, 0.00250 = C(98) TO C(96) 
VIBR .0, 0.00250 = C(104) TO C(96) 
VIBR .0, 0.00250 = C(104) TO C(98) 
VIBR .0, 0.00100 = C(98) TO C(107) 
VIBR .0, 0.00250 = C(97) TO C(93) 
VIBR .0, 0.00250 = C(107) TO C(93) 
VIBR .0, 0.00250 = C(107) TO C(97) 
VIBR .0, 0.00100 = C(99) TO O(100) 
VIBR .0, 0.00100 = C(99) TO N(101) 
VIBR .0, 0.00250 = O(100) TO C(96) 
VIBR .0, 0.00250 = N(101) TO C(96) 
VIBR .0, 0.00250 = N(101) TO O(100) 
VIBR .0, 0.00100 = N(101) TO C(102) 
VIBR .0, 0.00100 = N(101) TO C(110) 
VIBR .0, 0.00250 = C(102) TO C(99) 
VIBR .0, 0.00250 = C(110) TO C(99) 
VIBR .0, 0.00250 = C(110) TO C(102) 
VIBR .0, 0.00100 = C(102) TO O(103) 
VIBR .0, 0.00100 = C(102) TO C(104) 
VIBR .0, 0.00250 = O(103) TO N(101) 
VIBR .0, 0.00250 = C(104) TO N(101) 
VIBR .0, 0.00250 = C(104) TO O(103) 
VIBR .0, 0.00100 = C(104) TO C(105) 
VIBR .0, 0.00250 = C(97) TO C(102) 
VIBR .0, 0.00250 = C(105) TO C(102) 
VIBR .0, 0.00250 = C(105) TO C(97) 
VIBR .0, 0.00100 = C(105) TO C(106) 
VIBR .0, 0.00250 = C(106) TO C(104) 
VIBR .0, 0.00100 = C(106) TO C(107) 
VIBR .0, 0.00250 = C(107) TO C(105) 
VIBR .0, 0.00100 = C(107) TO C(108) 
VIBR .0, 0.00250 = C(106) TO C(98) 
VIBR .0, 0.00250 = C(108) TO C(98) 
VIBR .0, 0.00250 = C(108) TO C(106) 
VIBR .0, 0.00100 = C(108) TO O(109) 
VIBR .0, 0.00250 = N(90) TO C(107) 
VIBR .0, 0.00250 = O(109) TO C(107) 
VIBR .0, 0.00250 = O(109) TO N(90) 
VIBR .0, 0.00100 = C(110) TO C(111) 
VIBR .0, 0.00250 = C(111) TO N(101) 
VIBR .0, 0.00100 = C(111) TO C(112) 
VIBR .0, 0.00100 = C(111) TO C(116) 
VIBR .0, 0.00250 = C(112) TO C(110) 
VIBR .0, 0.00250 = C(116) TO C(110) 
VIBR .0, 0.00250 = C(116) TO C(112) 
VIBR .0, 0.00100 = C(112) TO C(113) 
VIBR .0, 0.00250 = C(113) TO C(111) 
VIBR .0, 0.00100 = C(113) TO C(114) 
VIBR .0, 0.00250 = C(114) TO C(112) 
VIBR .0, 0.00100 = C(114) TO C(115) 
VIBR .0, 0.00100 = C(114) TO C(117) 
VIBR .0, 0.00250 = C(115) TO C(113) 
VIBR .0, 0.00250 = C(117) TO C(113) 
VIBR .0, 0.00250 = C(117) TO C(115) 
VIBR .0, 0.00100 = C(115) TO C(116) 
VIBR .0, 0.00250 = C(116) TO C(114) 
VIBR .0, 0.00250 = C(111) TO C(115) 
VIBR .0, 0.00100 = C(117) TO C(118) 
VIBR .0, 0.00100 = C(117) TO C(122) 
VIBR .0, 0.00250 = C(118) TO C(114) 
VIBR .0, 0.00250 = C(122) TO C(114) 
VIBR .0, 0.00250 = C(122) TO C(118) 
VIBR .0, 0.00100 = C(118) TO C(119) 
VIBR .0, 0.00250 = C(119) TO C(117) 
VIBR .0, 0.00100 = C(119) TO C(120) 
VIBR .0, 0.00250 = C(120) TO C(118) 
VIBR .0, 0.00100 = C(120) TO C(121) 
VIBR .0, 0.00100 = C(120) TO C(123) 
VIBR .0, 0.00250 = C(121) TO C(119) 
VIBR .0, 0.00250 = C(123) TO C(119) 
VIBR .0, 0.00250 = C(123) TO C(121) 
VIBR .0, 0.00100 = C(121) TO C(122) 
VIBR .0, 0.00250 = C(122) TO C(120) 
VIBR .0, 0.00250 = C(117) TO C(121) 
VIBR .0, 0.00100 = C(123) TO N(124) 
VIBR .0, 0.00250 = N(124) TO C(120) 
VIBR .0, 0.00100 = N(124) TO N(125) 
VIBR .0, 0.00100 = N(124) TO C(128) 
VIBR .0, 0.00250 = N(125) TO C(123) 
VIBR .0, 0.00250 = C(128) TO C(123) 
VIBR .0, 0.00250 = C(128) TO N(125) 
VIBR .0, 0.00100 = N(125) TO N(126) 
VIBR .0, 0.00250 = N(126) TO N(124) 
VIBR .0, 0.00100 = N(126) TO C(127) 
VIBR .0, 0.00100 = N(126) TO C(129) 
VIBR .0, 0.00250 = C(127) TO N(125) 
VIBR .0, 0.00250 = C(129) TO N(125) 
VIBR .0, 0.00250 = C(129) TO C(127) 
VIBR .0, 0.00100 = C(127) TO C(128) 
VIBR .0, 0.00100 = C(127) TO C(131) 
VIBR .0, 0.00250 = C(128) TO N(126) 
VIBR .0, 0.00250 = C(131) TO N(126) 
VIBR .0, 0.00250 = C(131) TO C(128) 
VIBR .0, 0.00100 = C(128) TO I(130) 
VIBR .0, 0.00250 = C(127) TO N(124) 
VIBR .0, 0.00250 = I(130) TO N(124) 
VIBR .0, 0.00250 = I(130) TO C(127) 
VIBR .0, 0.00100 = I(130) TO CL(167) 
VIBR .0, 0.00250 = CL(167) TO C(128) 
VIBR .0, 0.00100 = C(131) TO O(132) 
VIBR .0, 0.00250 = O(132) TO C(127) 
VIBR .0, 0.00100 = O(132) TO C(133) 
VIBR .0, 0.00250 = C(133) TO C(131) 
VIBR .0, 0.00100 = C(133) TO C(134) 
VIBR .0, 0.00100 = C(133) TO C(138) 
VIBR .0, 0.00250 = C(134) TO O(132) 
VIBR .0, 0.00250 = C(138) TO O(132) 
VIBR .0, 0.00250 = C(138) TO C(134) 
VIBR .0, 0.00100 = C(134) TO C(135) 
VIBR .0, 0.00250 = C(135) TO C(133) 
VIBR .0, 0.00100 = C(135) TO C(136) 
VIBR .0, 0.00250 = C(136) TO C(134) 
VIBR .0, 0.00100 = C(136) TO C(137) 
VIBR .0, 0.00100 = C(136) TO C(139) 
VIBR .0, 0.00250 = C(137) TO C(135) 
VIBR .0, 0.00250 = C(139) TO C(135) 
VIBR .0, 0.00250 = C(139) TO C(137) 
VIBR .0, 0.00100 = C(137) TO C(138) 
VIBR .0, 0.00250 = C(138) TO C(136) 
VIBR .0, 0.00250 = C(133) TO C(137) 
VIBR .0, 0.00100 = C(139) TO C(140) 
VIBR .0, 0.00100 = C(139) TO C(150) 
VIBR .0, 0.00100 = C(139) TO C(160) 
VIBR .0, 0.00250 = C(140) TO C(136) 
VIBR .0, 0.00250 = C(150) TO C(136) 
VIBR .0, 0.00250 = C(150) TO C(140) 
VIBR .0, 0.00250 = C(160) TO C(136) 
VIBR .0, 0.00250 = C(160) TO C(140) 
VIBR .0, 0.00250 = C(160) TO C(150) 
VIBR .0, 0.00100 = C(140) TO C(141) 
VIBR .0, 0.00100 = C(140) TO C(145) 
VIBR .0, 0.00250 = C(141) TO C(139) 
VIBR .0, 0.00250 = C(145) TO C(139) 
VIBR .0, 0.00250 = C(145) TO C(141) 
VIBR .0, 0.00100 = C(141) TO C(142) 
VIBR .0, 0.00250 = C(142) TO C(140) 
VIBR .0, 0.00100 = C(142) TO C(143) 
VIBR .0, 0.00250 = C(143) TO C(141) 
VIBR .0, 0.00100 = C(143) TO C(144) 
VIBR .0, 0.00100 = C(143) TO C(146) 
VIBR .0, 0.00250 = C(144) TO C(142) 
VIBR .0, 0.00250 = C(146) TO C(142) 
VIBR .0, 0.00250 = C(146) TO C(144) 
VIBR .0, 0.00100 = C(144) TO C(145) 
VIBR .0, 0.00250 = C(145) TO C(143) 
VIBR .0, 0.00250 = C(144) TO C(140) 
VIBR .0, 0.00100 = C(146) TO C(147) 
VIBR .0, 0.00100 = C(146) TO C(148) 
VIBR .0, 0.00100 = C(146) TO C(149) 
VIBR .0, 0.00250 = C(147) TO C(143) 
VIBR .0, 0.00250 = C(148) TO C(143) 
VIBR .0, 0.00250 = C(148) TO C(147) 
VIBR .0, 0.00250 = C(149) TO C(143) 
VIBR .0, 0.00250 = C(149) TO C(147) 
VIBR .0, 0.00250 = C(149) TO C(148) 
VIBR .0, 0.00100 = C(146) TO C(347) 
VIBR .0, 0.00100 = C(146) TO C(348) 
VIBR .0, 0.00100 = C(146) TO C(349) 
VIBR .0, 0.00250 = C(347) TO C(143) 
VIBR .0, 0.00250 = C(348) TO C(143) 
VIBR .0, 0.00250 = C(348) TO C(347) 
VIBR .0, 0.00250 = C(349) TO C(143) 
VIBR .0, 0.00250 = C(349) TO C(347) 
VIBR .0, 0.00250 = C(349) TO C(348) 
VIBR .0, 0.00100 = C(150) TO C(151) 
VIBR .0, 0.00100 = C(150) TO C(155) 
VIBR .0, 0.00250 = C(151) TO C(139) 
VIBR .0, 0.00250 = C(155) TO C(139) 
VIBR .0, 0.00250 = C(155) TO C(151) 
VIBR .0, 0.00100 = C(151) TO C(152) 
VIBR .0, 0.00250 = C(152) TO C(150) 
VIBR .0, 0.00100 = C(152) TO C(153) 
VIBR .0, 0.00250 = C(153) TO C(151) 
VIBR .0, 0.00100 = C(153) TO C(154) 
VIBR .0, 0.00100 = C(153) TO C(156) 
VIBR .0, 0.00250 = C(154) TO C(152) 
VIBR .0, 0.00250 = C(156) TO C(152) 
VIBR .0, 0.00250 = C(156) TO C(154) 
VIBR .0, 0.00100 = C(154) TO C(155) 
VIBR .0, 0.00250 = C(155) TO C(153) 
VIBR .0, 0.00250 = C(154) TO C(150) 
VIBR .0, 0.00100 = C(156) TO C(157) 
VIBR .0, 0.00100 = C(156) TO C(158) 
VIBR .0, 0.00100 = C(156) TO C(159) 
VIBR .0, 0.00250 = C(157) TO C(153) 
VIBR .0, 0.00250 = C(158) TO C(153) 
VIBR .0, 0.00250 = C(158) TO C(157) 
VIBR .0, 0.00250 = C(159) TO C(153) 
VIBR .0, 0.00250 = C(159) TO C(157) 
VIBR .0, 0.00250 = C(159) TO C(158) 
VIBR .0, 0.00100 = C(156) TO C(357) 
VIBR .0, 0.00100 = C(156) TO C(358) 
VIBR .0, 0.00100 = C(156) TO C(359) 
VIBR .0, 0.00250 = C(357) TO C(153) 
VIBR .0, 0.00250 = C(358) TO C(153) 
VIBR .0, 0.00250 = C(358) TO C(357) 
VIBR .0, 0.00250 = C(359) TO C(153) 
VIBR .0, 0.00250 = C(359) TO C(357) 
VIBR .0, 0.00250 = C(359) TO C(358) 
VIBR .0, 0.00100 = C(160) TO C(161) 
VIBR .0, 0.00100 = C(160) TO C(165) 
VIBR .0, 0.00250 = C(161) TO C(139) 
VIBR .0, 0.00250 = C(165) TO C(139) 
VIBR .0, 0.00250 = C(165) TO C(161) 
VIBR .0, 0.00100 = C(161) TO C(162) 
VIBR .0, 0.00250 = C(162) TO C(160) 
VIBR .0, 0.00100 = C(162) TO C(163) 
VIBR .0, 0.00250 = C(163) TO C(161) 
VIBR .0, 0.00100 = C(163) TO C(164) 
VIBR .0, 0.00100 = C(163) TO C(166) 
VIBR .0, 0.00250 = C(164) TO C(162) 
VIBR .0, 0.00250 = C(166) TO C(162) 
VIBR .0, 0.00250 = C(166) TO C(164) 
VIBR .0, 0.00100 = C(164) TO C(165) 
VIBR .0, 0.00250 = C(165) TO C(163) 
VIBR .0, 0.00250 = C(164) TO C(160) 
VIBR .0, 0.00100 = C(166) TO C(167) 
VIBR .0, 0.00100 = C(166) TO C(168) 
VIBR .0, 0.00100 = C(166) TO C(169) 
VIBR .0, 0.00250 = C(167) TO C(163) 
VIBR .0, 0.00250 = C(168) TO C(163) 
VIBR .0, 0.00250 = C(168) TO C(167) 
VIBR .0, 0.00250 = C(169) TO C(163) 
VIBR .0, 0.00250 = C(169) TO C(167) 
VIBR .0, 0.00250 = C(169) TO C(168) 
VIBR .0, 0.00100 = C(166) TO C(367) 
VIBR .0, 0.00100 = C(166) TO C(368) 
VIBR .0, 0.00100 = C(166) TO C(369) 
VIBR .0, 0.00250 = C(367) TO C(163) 
VIBR .0, 0.00250 = C(368) TO C(163) 
VIBR .0, 0.00250 = C(368) TO C(367) 
VIBR .0, 0.00250 = C(369) TO C(163) 
VIBR .0, 0.00250 = C(369) TO C(367) 
VIBR .0, 0.00250 = C(369) TO C(368) 
VIBR .0, 0.00100 = CL(201) TO C(204) 
VIBR .0, 0.00100 = CL(202) TO C(204) 
VIBR .0, 0.00100 = CL(203) TO C(204) 
VIBR .0, 0.00250 = CL(202) TO CL(201) 
VIBR .0, 0.00250 = CL(203) TO CL(201) 
VIBR .0, 0.00250 = CL(203) TO CL(202) 
VIBR .0, 0.00100 = C(223) TO C(224) 
VIBR .0, 0.00250 = C(224) TO O(22) 
VIBR .0, 0.00100 = C(224) TO O(225) 
VIBR .0, 0.00250 = O(225) TO C(223) 
VIBR .0, 0.00100 = O(225) TO C(226) 
VIBR .0, 0.00250 = C(226) TO C(224) 
VIBR .0, 0.00100 = C(226) TO C(227) 
VIBR .0, 0.00250 = C(227) TO O(225) 
VIBR .0, 0.00100 = C(227) TO C(228) 
VIBR .0, 0.00250 = C(228) TO C(226) 
VIBR .0, 0.00100 = C(228) TO C(229) 
VIBR .0, 0.00250 = C(229) TO C(227) 
VIBR .0, 0.00100 = C(229) TO O(230) 
VIBR .0, 0.00250 = O(230) TO C(228) 
VIBR .0, 0.00100 = O(230) TO C(231) 
VIBR .0, 0.00250 = C(231) TO C(229) 
VIBR .0, 0.00100 = C(231) TO C(232) 
VIBR .0, 0.00250 = C(232) TO O(230) 
VIBR .0, 0.00250 = O(33) TO C(231) 
REM   DELU   END (DO NOT REMOVE THIS LINE) 
REM   THERMSIM   START (DO NOT REMOVE THIS LINE) 
U(IJ) .0, 0.02000 = C(1) TO C(2) 
U(IJ) .0, 0.02000 = C(1) TO C(6) 
U(IJ) .0, 0.02000 = C(1) TO N(7) 
U(IJ) .0, 0.02000 = C(2) TO C(3) 
U(IJ) .0, 0.02000 = C(3) TO C(4) 
U(IJ) .0, 0.02000 = C(3) TO C(10) 
U(IJ) .0, 0.02000 = C(4) TO C(5) 
U(IJ) .0, 0.02000 = C(5) TO C(6) 
U(IJ) .0, 0.02000 = C(5) TO C(44) 
U(IJ) .0, 0.04000 = N(7) TO O(8) 
U(IJ) .0, 0.04000 = N(7) TO O(9) 
U(IJ) .0, 0.04000 = C(10) TO O(11) 
U(IJ) .0, 0.02000 = C(10) TO N(12) 
U(IJ) .0, 0.02000 = N(12) TO C(13) 
U(IJ) .0, 0.02000 = C(13) TO C(14) 
U(IJ) .0, 0.02000 = C(14) TO O(15) 
U(IJ) .0, 0.02000 = O(15) TO C(16) 
U(IJ) .0, 0.02000 = C(16) TO C(17) 
U(IJ) .0, 0.02000 = C(16) TO C(21) 
U(IJ) .0, 0.02000 = C(17) TO C(18) 
U(IJ) .0, 0.02000 = C(18) TO C(19) 
U(IJ) .0, 0.02000 = C(19) TO C(20) 
U(IJ) .0, 0.02000 = C(19) TO O(22) 
U(IJ) .0, 0.02000 = C(20) TO C(21) 
U(IJ) .0, 0.02000 = O(22) TO C(23) 
U(IJ) .0, 0.02000 = O(22) TO C(223) 
U(IJ) .0, 0.02000 = C(23) TO C(24) 
U(IJ) .0, 0.02000 = C(24) TO O(25) 
U(IJ) .0, 0.02000 = O(25) TO C(26) 
U(IJ) .0, 0.02000 = C(26) TO C(27) 
U(IJ) .0, 0.02000 = C(27) TO C(28) 
U(IJ) .0, 0.02000 = C(28) TO C(29) 
U(IJ) .0, 0.02000 = C(29) TO O(30) 
U(IJ) .0, 0.02000 = O(30) TO C(31) 
U(IJ) .0, 0.02000 = C(31) TO C(32) 
U(IJ) .0, 0.02000 = C(32) TO O(33) 
U(IJ) .0, 0.02000 = O(33) TO C(34) 
U(IJ) .0, 0.02000 = O(33) TO C(34) 
U(IJ) .0, 0.02000 = O(33) TO C(232) 
U(IJ) .0, 0.02000 = C(34) TO C(35) 
U(IJ) .0, 0.02000 = C(34) TO C(39) 
U(IJ) .0, 0.02000 = C(35) TO C(36) 
U(IJ) .0, 0.02000 = C(36) TO C(37) 
U(IJ) .0, 0.02000 = C(37) TO C(38) 
U(IJ) .0, 0.02000 = C(37) TO O(40) 
U(IJ) .0, 0.02000 = C(38) TO C(39) 
U(IJ) .0, 0.02000 = O(40) TO C(41) 
U(IJ) .0, 0.02000 = C(41) TO C(42) 
U(IJ) .0, 0.02000 = C(42) TO N(43) 
U(IJ) .0, 0.02000 = N(43) TO C(44) 
U(IJ) .0, 0.04000 = C(44) TO O(45) 
U(IJ) .0, 0.02000 = C(49) TO C(50) 
U(IJ) .0, 0.02000 = C(49) TO C(60) 
U(IJ) .0, 0.02000 = C(49) TO C(70) 
U(IJ) .0, 0.02000 = C(49) TO C(80) 
U(IJ) .0, 0.02000 = C(50) TO C(51) 
U(IJ) .0, 0.02000 = C(50) TO C(55) 
U(IJ) .0, 0.02000 = C(51) TO C(52) 
U(IJ) .0, 0.02000 = C(52) TO C(53) 
U(IJ) .0, 0.02000 = C(53) TO C(54) 
U(IJ) .0, 0.02000 = C(53) TO C(56) 
U(IJ) .0, 0.02000 = C(54) TO C(55) 
U(IJ) .0, 0.04000 = C(56) TO C(57) 
U(IJ) .0, 0.04000 = C(56) TO C(58) 
U(IJ) .0, 0.04000 = C(56) TO C(59) 
U(IJ) .0, 0.04000 = C(56) TO C(257) 
U(IJ) .0, 0.04000 = C(56) TO C(258) 
U(IJ) .0, 0.04000 = C(56) TO C(259) 
U(IJ) .0, 0.02000 = C(60) TO C(61) 
U(IJ) .0, 0.02000 = C(60) TO C(65) 
U(IJ) .0, 0.02000 = C(61) TO C(62) 
U(IJ) .0, 0.02000 = C(62) TO C(63) 
U(IJ) .0, 0.02000 = C(63) TO C(64) 
U(IJ) .0, 0.02000 = C(63) TO C(66) 
U(IJ) .0, 0.02000 = C(64) TO C(65) 
U(IJ) .0, 0.02000 = C(66) TO C(67) 
U(IJ) .0, 0.02000 = C(66) TO C(68) 
U(IJ) .0, 0.01000 = C(66) TO C(69) 
U(IJ) .0, 0.04000 = C(66) TO C(267) 
U(IJ) .0, 0.04000 = C(66) TO C(268) 
U(IJ) .0, 0.04000 = C(66) TO C(269) 
U(IJ) .0, 0.02000 = C(70) TO C(71) 
U(IJ) .0, 0.02000 = C(70) TO C(75) 
U(IJ) .0, 0.02000 = C(71) TO C(72) 
U(IJ) .0, 0.02000 = C(72) TO C(73) 
U(IJ) .0, 0.02000 = C(73) TO C(74) 
U(IJ) .0, 0.02000 = C(73) TO C(76) 
U(IJ) .0, 0.02000 = C(74) TO C(75) 
U(IJ) .0, 0.04000 = C(76) TO C(77) 
U(IJ) .0, 0.04000 = C(76) TO C(78) 
U(IJ) .0, 0.04000 = C(76) TO C(79) 
U(IJ) .0, 0.04000 = C(76) TO C(277) 
U(IJ) .0, 0.04000 = C(76) TO C(278) 
U(IJ) .0, 0.04000 = C(76) TO C(279) 
U(IJ) .0, 0.02000 = C(80) TO C(81) 
U(IJ) .0, 0.02000 = C(80) TO C(85) 
U(IJ) .0, 0.02000 = C(81) TO C(82) 
U(IJ) .0, 0.02000 = C(82) TO C(83) 
U(IJ) .0, 0.02000 = C(83) TO C(84) 
U(IJ) .0, 0.02000 = C(83) TO O(86) 
U(IJ) .0, 0.02000 = C(84) TO C(85) 
U(IJ) .0, 0.02000 = O(86) TO C(87) 
U(IJ) .0, 0.02000 = C(87) TO C(88) 
U(IJ) .0, 0.02000 = C(88) TO C(89) 
U(IJ) .0, 0.02000 = C(89) TO N(90) 
U(IJ) .0, 0.02000 = N(90) TO C(91) 
U(IJ) .0, 0.02000 = N(90) TO C(108) 
U(IJ) .0, 0.04000 = C(91) TO O(92) 
U(IJ) .0, 0.02000 = C(91) TO C(93) 
U(IJ) .0, 0.02000 = C(93) TO C(94) 
U(IJ) .0, 0.02000 = C(93) TO C(98) 
U(IJ) .0, 0.02000 = C(94) TO C(95) 
U(IJ) .0, 0.02000 = C(95) TO C(96) 
U(IJ) .0, 0.02000 = C(96) TO C(97) 
U(IJ) .0, 0.02000 = C(96) TO C(99) 
U(IJ) .0, 0.02000 = C(97) TO C(98) 
U(IJ) .0, 0.02000 = C(97) TO C(104) 
U(IJ) .0, 0.02000 = C(98) TO C(107) 
U(IJ) .0, 0.04000 = C(99) TO O(100) 
U(IJ) .0, 0.02000 = C(99) TO N(101) 
U(IJ) .0, 0.02000 = N(101) TO C(102) 
U(IJ) .0, 0.02000 = N(101) TO C(110) 
U(IJ) .0, 0.04000 = C(102) TO O(103) 
U(IJ) .0, 0.02000 = C(102) TO C(104) 
U(IJ) .0, 0.02000 = C(104) TO C(105) 
U(IJ) .0, 0.02000 = C(105) TO C(106) 
U(IJ) .0, 0.02000 = C(106) TO C(107) 
U(IJ) .0, 0.02000 = C(107) TO C(108) 
U(IJ) .0, 0.04000 = C(108) TO O(109) 
U(IJ) .0, 0.02000 = C(110) TO C(111) 
U(IJ) .0, 0.02000 = C(111) TO C(112) 
U(IJ) .0, 0.02000 = C(111) TO C(116) 
U(IJ) .0, 0.02000 = C(112) TO C(113) 
U(IJ) .0, 0.02000 = C(113) TO C(114) 
U(IJ) .0, 0.02000 = C(114) TO C(115) 
U(IJ) .0, 0.02000 = C(114) TO C(117) 
U(IJ) .0, 0.02000 = C(115) TO C(116) 
U(IJ) .0, 0.02000 = C(117) TO C(118) 
U(IJ) .0, 0.02000 = C(117) TO C(122) 
U(IJ) .0, 0.02000 = C(118) TO C(119) 
U(IJ) .0, 0.02000 = C(119) TO C(120) 
U(IJ) .0, 0.02000 = C(120) TO C(121) 
U(IJ) .0, 0.02000 = C(120) TO C(123) 
U(IJ) .0, 0.02000 = C(121) TO C(122) 
U(IJ) .0, 0.02000 = C(123) TO N(124) 
U(IJ) .0, 0.02000 = N(124) TO N(125) 
U(IJ) .0, 0.02000 = N(124) TO C(128) 
U(IJ) .0, 0.02000 = N(125) TO N(126) 
U(IJ) .0, 0.02000 = N(126) TO C(127) 
U(IJ) .0, 0.04000 = N(126) TO C(129) 
U(IJ) .0, 0.02000 = C(127) TO C(128) 
U(IJ) .0, 0.02000 = C(127) TO C(131) 
U(IJ) .0, 0.02000 = C(128) TO I(130) 
U(IJ) .0, 0.04000 = I(130) TO CL(167) 
U(IJ) .0, 0.02000 = C(131) TO O(132) 
U(IJ) .0, 0.02000 = O(132) TO C(133) 
U(IJ) .0, 0.02000 = C(133) TO C(134) 
U(IJ) .0, 0.02000 = C(133) TO C(138) 
U(IJ) .0, 0.02000 = C(134) TO C(135) 
U(IJ) .0, 0.02000 = C(135) TO C(136) 
U(IJ) .0, 0.02000 = C(136) TO C(137) 
U(IJ) .0, 0.02000 = C(136) TO C(139) 
U(IJ) .0, 0.02000 = C(137) TO C(138) 
U(IJ) .0, 0.02000 = C(139) TO C(140) 
U(IJ) .0, 0.02000 = C(139) TO C(150) 
U(IJ) .0, 0.02000 = C(139) TO C(160) 
U(IJ) .0, 0.02000 = C(140) TO C(141) 
U(IJ) .0, 0.02000 = C(140) TO C(145) 
U(IJ) .0, 0.02000 = C(141) TO C(142) 
U(IJ) .0, 0.02000 = C(142) TO C(143) 
U(IJ) .0, 0.02000 = C(143) TO C(144) 
U(IJ) .0, 0.02000 = C(143) TO C(146) 
U(IJ) .0, 0.02000 = C(144) TO C(145) 
U(IJ) .0, 0.04000 = C(146) TO C(147) 
U(IJ) .0, 0.04000 = C(146) TO C(148) 
U(IJ) .0, 0.04000 = C(146) TO C(149) 
U(IJ) .0, 0.04000 = C(146) TO C(347) 
U(IJ) .0, 0.04000 = C(146) TO C(348) 
U(IJ) .0, 0.04000 = C(146) TO C(349) 
U(IJ) .0, 0.02000 = C(150) TO C(151) 
U(IJ) .0, 0.02000 = C(150) TO C(155) 
U(IJ) .0, 0.02000 = C(151) TO C(152) 
U(IJ) .0, 0.02000 = C(152) TO C(153) 
U(IJ) .0, 0.02000 = C(153) TO C(154) 
U(IJ) .0, 0.02000 = C(153) TO C(156) 
U(IJ) .0, 0.02000 = C(154) TO C(155) 
U(IJ) .0, 0.04000 = C(156) TO C(157) 
U(IJ) .0, 0.04000 = C(156) TO C(158) 
U(IJ) .0, 0.04000 = C(156) TO C(159) 
U(IJ) .0, 0.04000 = C(156) TO C(357) 
U(IJ) .0, 0.04000 = C(156) TO C(358) 
U(IJ) .0, 0.04000 = C(156) TO C(359) 
U(IJ) .0, 0.02000 = C(160) TO C(161) 
U(IJ) .0, 0.02000 = C(160) TO C(165) 
U(IJ) .0, 0.02000 = C(161) TO C(162) 
U(IJ) .0, 0.02000 = C(162) TO C(163) 
U(IJ) .0, 0.02000 = C(163) TO C(164) 
U(IJ) .0, 0.02000 = C(163) TO C(166) 
U(IJ) .0, 0.02000 = C(164) TO C(165) 
U(IJ) .0, 0.02000 = C(166) TO C(167) 
U(IJ) .0, 0.02000 = C(166) TO C(168) 
U(IJ) .0, 0.02000 = C(166) TO C(169) 
U(IJ) .0, 0.02000 = C(166) TO C(367) 
U(IJ) .0, 0.02000 = C(166) TO C(368) 
U(IJ) .0, 0.02000 = C(166) TO C(369) 
U(IJ) .0, 0.04000 = CL(201) TO C(204) 
U(IJ) .0, 0.04000 = CL(202) TO C(204) 
U(IJ) .0, 0.04000 = CL(203) TO C(204) 
U(IJ) .0, 0.02000 = C(223) TO C(224) 
U(IJ) .0, 0.02000 = C(224) TO O(225) 
U(IJ) .0, 0.02000 = O(225) TO C(226) 
U(IJ) .0, 0.02000 = C(226) TO C(227) 
U(IJ) .0, 0.02000 = C(227) TO C(228) 
U(IJ) .0, 0.02000 = C(228) TO C(229) 
U(IJ) .0, 0.02000 = C(229) TO O(230) 
U(IJ) .0, 0.02000 = O(230) TO C(231) 
U(IJ) .0, 0.02000 = C(231) TO C(232) 
REM   THERMSIM   END (DO NOT REMOVE THIS LINE) 
END                                                                             
;

#==============================================================================
# start Validation Reply Form
#==============================================================================
_vrf_RINTA01_5Cl                 
;
PROBLEM: The value of Rint is greater than 0.25
RESPONSE: Crystals were very small and poorly-diffracting. Synchrotron 
radiation was used, but despite this diffraction was still very weak.
;
_vrf_REFNR01_5Cl                 
;
PROBLEM: Ratio of reflections to parameters is < 8 for a
RESPONSE: Crystals were very small and poorly-diffracting. Synchrotron 
radiation was used, but despite this diffraction was still very weak. While
the overall molecular structure can be unambiguously determined, restraints
were necessary to obtain a sensible refinement.
;
_vrf_RFACR01_5Cl                 
;
PROBLEM: The value of the weighted R factor is > 0.35
RESPONSE: Crystals were very small and poorly-diffracting. Synchrotron 
radiation was used, but despite this diffraction was still very weak.
;
_vrf_PLAT020_5Cl                 
;
PROBLEM: The value of Rint is greater than 0.12 ......... 0.295 Report
RESPONSE: Crystals were very small and poorly-diffracting.  Synchrotron 
radiation was used, but despite this diffraction was still very weak.
;
_vrf_PLAT026_5Cl                 
;
PROBLEM: Ratio Observed / Unique Reflections (too) Low .. 21 %
RESPONSE: Crystals were very small and poorly-diffracting. Synchrotron 
radiation was used, but despite this diffraction was still very weak.
;
_vrf_PLAT029_5Cl                 
;
PROBLEM: _diffrn_measured_fraction_theta_full Low ....... 0.878 Note
RESPONSE: Crystals were very small and poorly-diffracting. Synchrotron 
radiation was used, but despite this diffraction was still very weak,
giving poor data.
;
_vrf_PLAT084_5Cl                 
;
PROBLEM: High wR2 Value (i.e. > 0.25) ................... 0.38 Report
RESPONSE: Crystals were very small and poorly-diffracting. Synchrotron 
radiation was used, but despite this diffraction was still very weak.
;
_vrf_PLAT088_5Cl                 
;
PROBLEM: Poor Data / Parameter Ratio .................... 6.59 Note
RESPONSE: Crystals were very small and poorly-diffracting. Synchrotron 
radiation was used, but despite this diffraction was still very weak. While
the overall molecular structure can be unambiguously determined, restraints
were necessary to obtain a sensible refinement.
;
_vrf_PLAT413_5Cl                 
;
PROBLEM: Short Inter XH3 .. XHn H621 .. H3693 .. 1.99 Ang.
RESPONSE: This contact is between a proton on the disordered tert-butyl
stopper group and an aryl proton on the stopper at the other end.
;
_vrf_PLAT415_5Cl                 
;
PROBLEM: Short Inter D-H..H-X H2051 .. H322 .. 2.07 Ang.
RESPONSE: This close contact occurs between a water H and a proton on a
disordered section of the polyether chain.
;
_vrf_PLAT420_5Cl                 
;
PROBLEM: D-H Without Acceptor O205 -- H2051 ... Please Check
RESPONSE: Hydrogen atoms on the water molecule were located in the 
difference map, and refined using soft restraints, whereafter the 
positions were refined with riding constraints.
;
_vrf_PLAT911_5Cl                 
;
PROBLEM: Missing # FCF Refl Between THmin & STh/L= 0.546 5342 Report
RESPONSE: Crystals were very small and poorly-diffracting. Synchrotron 
radiation was used, but despite this diffraction was still very weak.
;
#==============================================================================
# end Validation Reply Form 
#==============================================================================
_chemical_name_systematic        'Halogen bonding two-station [2]rotaxane'
_chemical_name_common            'Halogen bonding molecular shuttle'
_exptl_crystal_recrystallization_method 'Vapour diffusion'
_exptl_crystal_preparation       'Molecular machine'
